# Supplementary material for: Asymmetric plantar temperature downshifts are associated with atrial fibrillation and thromboembolic events: an observational post hoc analysis of the SmartPreventDiabeticFeet study
Source: Commun Med (Lond). 2026 Jul 31;6:424. doi: 10.1038/s43856-026-01811-3 (PMC13427832; doi:10.1038/s43856-026-01811-3)
Supplement: Supplementary file 3 — Supplementary Data 1 [file 43856_2026_1811_MOESM3_ESM.xlsx]

## Sheet: Readme
README Title Source data for: Asymmetric plantar temperature downshifts are associated with atrial fibrillation and thromboembolic events: an observational analysis of the SmartPreventDiabeticFeet study File description This Excel workbook contains the source data used to generate the figures in the manuscript. Data are organized by figure and, where applicable, by figure panel. Each worksheet co…

## Sheet: Caption
Supplementary Data 1. Source data underlying Figures 1–4.This Excel workbook contains the numerical source data underlying the graphs, charts and plotted data shown in Figures 1–4. Data are organized by figure and, where applicable, by figure panel. The workbook includes source data for the study timeline and cohort flow, post-hoc plantar temperature downshift classification, plantar sensor metad…

## Sheet: Fig1a
Figure 1a source data: timeline and follow-up periods
timeline_element	start_date	end_date	displayed_label	notes
Total follow-up	2018-01	2024-05	Median follow-up: 67.1 months (range: 51.7–75.9)	Overall follow-up duration shown above the timeline for the full follow-up cohort.
SPDF observation period	2018-01	2021-03	SPDF observation period	Cohort-level SPDF observation period shown in the timeline.
Recruitment period	2018-01	2020-02	recruitment	Dates indicate the cohort-level range from first to last recruited patient.
Observation time	2018-01	2021-03	observation time	Observation period shown within the SPDF study timeline.
Post-SPDF observation period	2021-03	2024-05	Post-SPDF observation period	Cohort-level post-SPDF follow-up period during which AF and thromboembolic events were recorded.
Telephone interview period	2023-09	2024-05	telephone interview	Period during which structured telephone interviews were conducted.

## Sheet: Fig1b
Figure 1b source data: cohort flow diagram
step_order	flow_section	group	n_patients	displayed_label	notes
1	Screening	Total	351	351 screened	Number of screened patients.
2	Screening	Total	68	68 screening failures	Patients not enrolled after screening.
3	Randomization	Total	283	283 enrolled and randomized	Patients enrolled and randomized.
4	Randomization	Control	143	143 control	Patients randomized to the control group.
5	Randomization	Intervention	140	140 intervention	Patients randomized to the intervention group.
6	SPDF allocation	Control	6	6 withdrew before intervention	Control-group patients who withdrew before intervention start.
7	SPDF allocation	Intervention	7	7 withdrew before intervention	Intervention-group patients who withdrew before intervention start.
8	SPDF allocation	Control	137	137 received standard care	Control-group patients available after early withdrawal.
9	SPDF allocation	Intervention	133	133 received SPDF intervention	Intervention-group patients available after early withdrawal.
10	SPDF observation period	Control	2	2 died during SPDF observation	Control-group deaths during SPDF observation period.
11	SPDF observation period	Control	2	2 with <30 days observation	Control-group patients excluded because observation duration was <30 days.
12	SPDF observation period	Intervention	6	6 with <30 days temperature recordings	Intervention-group patients excluded because temperature recordings were available for <30 days.
13	SPDF observation period	Intervention	127	127 entered post-SPDF follow-up	Intervention-group patients entering post-SPDF follow-up after early exclusions.
14	Post-SPDF follow-up	Control	10	10 died during follow-up	Control-group deaths during post-SPDF follow-up.
15	Post-SPDF follow-up	Intervention	6	6 died during follow-up	Intervention-group deaths during post-SPDF follow-up.
16	Post-SPDF follow-up	Control	121	121 completed telephone visit	Control-group patients with telephone follow-up data.
17	Post-SPDF follow-up	Intervention	118	118 completed telephone visit	Intervention-group patients with telephone follow-up data.
18	Final follow-up cohort	Total	239	239 included in final follow-up cohort	Patients included in the final full follow-up cohort.

## Sheet: Fig1c
Figure 1c source data: analytic workflow
input_data	analysis_branch	classification_method	risk_strata	outcome_tested	n_entity	n_value	notes
Sensor-derived plantar temperature time series	Manual post-hoc classification	Manual identification of PTDs	PTD yes/no	AF and thromboembolic events	patients	118	Two subgroups: 66 with PTDs; 52 without PTDs
Sensor-derived plantar temperature time series	Unsupervised clustering	Clustering of bilateral variability/asymmetry metrics	Lower- vs higher-variability cluster	AF and thromboembolic events	patients	118	Two clusters: Lower variability cluster (n=71)vs. higher variability cluster (n=47)
Plantar infrared images	Manual classification	PIRI classified as normal/symmetric versus asymmetric	PIRI asymmetry yes/no	AF and thromboembolic events	patients	118	PIRI asymmetry 37/118; symmetric 81/118

## Sheet: Fig2a
Figure 2a source data: post-hoc PTD classification
A1. PTD group counts
PTD_group	n_patients	percentage
Normal Temp.	52	44.1
Lowered Temp.	66	55.9
A2. Patient-level PTD group summary
PatientId	PostHocGroup
P001	Lowered Temp.
P003	Normal Temp.
P005	Normal Temp.
P008	Normal Temp.
P010	Normal Temp.
P014	Lowered Temp.
P015	Lowered Temp.
P016	Normal Temp.
P019	Normal Temp.
P020	Normal Temp.
P021	Lowered Temp.
P026	Lowered Temp.
P029	Lowered Temp.
P030	Normal Temp.
P032	Normal Temp.
P034	Lowered Temp.
P041	Lowered Temp.
P047	Normal Temp.
P058	Lowered Temp.
P061	Normal Temp.
P062	Lowered Temp.
P064	Normal Temp.
P065	Lowered Temp.
P068	Normal Temp.
P070	Lowered Temp.
P073	Normal Temp.
P075	Lowered Temp.
P077	Normal Temp.
P083	Lowered Temp.
P085	Normal Temp.
P086	Normal Temp.
P097	Normal Temp.
P098	Lowered Temp.
P100	Lowered Temp.
P103	Lowered Temp.
P105	Lowered Temp.
P108	Lowered Temp.
P111	Lowered Temp.
P112	Normal Temp.
P115	Normal Temp.
P116	Lowered Temp.
P120	Normal Temp.
P122	Normal Temp.
P125	Lowered Temp.
P126	Lowered Temp.
P128	Lowered Temp.
P130	Normal Temp.
P131	Normal Temp.
P135	Lowered Temp.
P138	Lowered Temp.
P140	Lowered Temp.
P143	Normal Temp.
P144	Lowered Temp.
P146	Lowered Temp.
P150	Lowered Temp.
P154	Lowered Temp.
P159	Normal Temp.
P163	Normal Temp.
P165	Lowered Temp.
P170	Normal Temp.
P173	Lowered Temp.
P174	Lowered Temp.
P175	Lowered Temp.
P176	Lowered Temp.
P178	Lowered Temp.
P181	Lowered Temp.
P183	Lowered Temp.
P184	Lowered Temp.
P187	Normal Temp.
P191	Lowered Temp.
P193	Normal Temp.
P202	Lowered Temp.
P207	Normal Temp.
P208	Lowered Temp.
P216	Lowered Temp.
P221	Normal Temp.
P222	Lowered Temp.
P223	Lowered Temp.
P226	Normal Temp.
P229	Lowered Temp.
P230	Normal Temp.
P232	Lowered Temp.
P234	Normal Temp.
P239	Lowered Temp.
P242	Normal Temp.
P249	Lowered Temp.
P250	Normal Temp.
P254	Lowered Temp.
P255	Lowered Temp.
P261	Lowered Temp.
P266	Normal Temp.
P276	Lowered Temp.
P277	Lowered Temp.
P282	Lowered Temp.
P283	Lowered Temp.
P285	Normal Temp.
P290	Normal Temp.
P291	Normal Temp.
P295	Normal Temp.
P296	Normal Temp.
P298	Normal Temp.
P299	Lowered Temp.
P301	Normal Temp.
P304	Normal Temp.
P308	Normal Temp.
P310	Lowered Temp.
P311	Normal Temp.
P316	Lowered Temp.
P320	Lowered Temp.
P323	Lowered Temp.
P326	Normal Temp.
P330	Normal Temp.
P333	Lowered Temp.
P337	Normal Temp.
P338	Normal Temp.
P341	Lowered Temp.
P348	Lowered Temp.
P350	Lowered Temp.

## Sheet: Fig2b
Figure 2b source data: sensor positions and bilateral symmetry mapping			Figure 2b source data: plantar sensor map metadata
sensor_site	left_sensor_label	right_sensor_label	sensor_label	anatomical_site	foot_region	used_for_PTD_detection	notes
D1	L-D1	R-D1	D1	Hallux / digit 1	Forefoot	TRUE	Plantar insole temperature sensor.
MTK1	L-MTK1	R-MTK1	MTK1	First metatarsal head	Forefoot	TRUE	Plantar insole temperature sensor.
MTK3	L-MTK3	R-MTK3	MTK3	Third metatarsal head	Forefoot	TRUE	Plantar insole temperature sensor.
MTK5	L-MTK5	R-MTK5	MTK5	Fifth metatarsal head	Forefoot	TRUE	Plantar insole temperature sensor.
Lat.	L-Lat.	R-Lat.	Lat.	Lateral midfoot	Midfoot	TRUE	Plantar insole temperature sensor.
Cal.	L-Cal.	R-Cal.	Cal.	Calcaneus / heel	Hindfoot	TRUE	Plantar insole temperature sensor.
Amb.	Ambient	Ambient	Amb.	Ambient temperature	Ambient	FALSE	Ambient reference temperature.

## Sheet: Fig2c
Figure 2c source data: plotted raw temperature recordings
C1. Panel summary
panel	plotted_order	source_object	patient_id	sensor_region	original_selection	date_selection	n_rows	plotted_variables
Panel 1	First / left panel	fig2c_selected_range	P181	MTK5	Frame range 99:147 used only to derive the date window	2019-01-05 to 2019-01-30	50	R.MTK5 - 10; L.MTK5 - 10; Amb - 10; Abs.Diff.MTK5
Panel 2	Second / right panel	fig2c_date_window	P181	MTK5	Predefined date window	2019-11-29 to 2019-12-27	48	R.MTK5 - 10; L.MTK5 - 10; Amb - 10; Abs.Diff.MTK5
C2. Combined plotted raw temperature data
Fig2c_version	PatientId	Date	MeasureNo	R.MTK5	L.MTK5	Amb	Abs.Diff.MTK5
Panel 1	P181	2019-01-05	99	27.7	25.2	21.2	2.5
Panel 1	P181	2019-01-05	100	29.4	28.4	22	1
Panel 1	P181	2019-01-06	101	27.8	26.1	21.15	1.7
Panel 1	P181	2019-01-06	102	28.1	27.1	21.3	1
Panel 1	P181	2019-01-07	103	30.5	29.2	21.5	1.3
Panel 1	P181	2019-01-08	104	27.7	23.8	21.3	3.9
Panel 1	P181	2019-01-08	105	26.7	25.5	21.45	1.2
Panel 1	P181	2019-01-09	106	28.2	25.1	21.05	3.1
Panel 1	P181	2019-01-09	107	25.8	23.5	21.05	2.3
Panel 1	P181	2019-01-10	108	27.4	25.7	20.8	1.7
Panel 1	P181	2019-01-10	109	27.5	24.4	20.75	3.1
Panel 1	P181	2019-01-11	110	28.1	25.3	20.55	2.8
Panel 1	P181	2019-01-11	111	27.9	26.8	21.15	1.1
Panel 1	P181	2019-01-12	112	26.4	24.7	20.85	1.7
Panel 1	P181	2019-01-12	113	25.3	23.9	20.7	1.4
Panel 1	P181	2019-01-13	114	27.5	25.4	21.35	2.1
Panel 1	P181	2019-01-13	115	27.9	27.1	21.35	0.8
Panel 1	P181	2019-01-14	116	23.8	23.2	21	0.6
Panel 1	P181	2019-01-14	117	25.1	23.9	20.55	1.2
Panel 1	P181	2019-01-15	118	25.1	23.3	20.9	1.8
Panel 1	P181	2019-01-15	119	26.7	25.1	20.8	1.6
Panel 1	P181	2019-01-16	120	27.5	25.7	20.7	1.8
Panel 1	P181	2019-01-16	121	27.4	25.4	21.65	2
Panel 1	P181	2019-01-17	122	26.4	21.9	20.55	4.5
Panel 1	P181	2019-01-17	123	26.6	24.1	20.85	2.5
Panel 1	P181	2019-01-18	124	28.7	27.5	20.2	1.2
Panel 1	P181	2019-01-18	125	27.4	25.8	21.2	1.6
Panel 1	P181	2019-01-19	126	25.4	21.5	20.3	3.9
Panel 1	P181	2019-01-19	127	25.8	24.1	21.65	1.7
Panel 1	P181	2019-01-20	128	27.2	24.3	20.75	2.9
Panel 1	P181	2019-01-20	129	27.7	25.8	21.15	1.9
Panel 1	P181	2019-01-21	130	25.8	22.1	21	3.7
Panel 1	P181	2019-01-22	131	28.8	24.7	20.55	4.1
Panel 1	P181	2019-01-22	132	24.6	23.2	21.45	1.4
Panel 1	P181	2019-01-23	133	28	23.8	20.9	4.2
Panel 1	P181	2019-01-23	134	28.4	26.1	21.1	2.3
Panel 1	P181	2019-01-24	135	26.5	23.2	20.7	3.3
Panel 1	P181	2019-01-24	136	27.9	26.8	21.1	1.1
Panel 1	P181	2019-01-25	137	25.6	23	20.35	2.6
Panel 1	P181	2019-01-25	138	25.8	24.1	20.9	1.7
Panel 1	P181	2019-01-26	139	27.1	25.9	20.55	1.2
Panel 1	P181	2019-01-26	140	25.5	24.7	21.35	0.8
Panel 1	P181	2019-01-27	141	22.4	21.8	20.45	0.6
Panel 1	P181	2019-01-27	142	25.4	26.1	21.1	0.7
Panel 1	P181	2019-01-28	143	24	23.9	20.65	0.1
Panel 1	P181	2019-01-28	144	23.8	23.1	21	0.7
Panel 1	P181	2019-01-29	145	24.4	23.6	21.5	0.8
Panel 1	P181	2019-01-29	146	24.4	24.7	21.3	0.3
Panel 1	P181	2019-01-30	147	24.6	24	21.2	0.6
Panel 1	P181	2019-01-30	148	24.8	23.3	21.35	1.5
Panel 2	P181	2019-11-29	679	28.2	27.6	21	0.6
Panel 2	P181	2019-11-29	680	28.6	26.3	21.8	2.3
Panel 2	P181	2019-11-30	681	26.9	26.5	21.4	0.4
Panel 2	P181	2019-11-30	682	27.5	27.7	21.85	0.2
Panel 2	P181	2019-12-01	683	26.7	26	21.5	0.7
Panel 2	P181	2019-12-01	684	31.1	28	21.45	3.1
Panel 2	P181	2019-12-02	685	26.6	24.7	21.5	1.9
Panel 2	P181	2019-12-02	686	29.7	27.2	22.05	2.5
Panel 2	P181	2019-12-03	687	27.6	27.1	21.5	0.5
Panel 2	P181	2019-12-03	688	29.3	27	22.65	2.3
Panel 2	P181	2019-12-04	689	30.6	28.1	21.5	2.5
Panel 2	P181	2019-12-04	690	29.7	28.7	21.5	1
Panel 2	P181	2019-12-05	691	30.4	28.7	21.5	1.7
Panel 2	P181	2019-12-05	692	29.8	27.9	21.75	1.9
Panel 2	P181	2019-12-06	693	27.4	25.3	20.9	2.1
Panel 2	P181	2019-12-07	694	30	27	21	3
Panel 2	P181	2019-12-07	695	26.1	24.3	21.55	1.8
Panel 2	P181	2019-12-08	696	26.9	24.7	21.65	2.2
Panel 2	P181	2019-12-09	697	29	28.2	22.05	0.8
Panel 2	P181	2019-12-09	698	29.5	26.9	22.05	2.6
Panel 2	P181	2019-12-10	699	27.4	25.6	21.7	1.8
Panel 2	P181	2019-12-10	700	28.2	27.3	22.2	0.9
Panel 2	P181	2019-12-11	701	28	24.1	21.95	3.9
Panel 2	P181	2019-12-11	702	28.9	28.2	21.75	0.7
Panel 2	P181	2019-12-12	703	25.2	24.3	21.65	0.9
Panel 2	P181	2019-12-12	704	29.4	26.4	21.95	3
Panel 2	P181	2019-12-13	705	26.3	25.1	21.65	1.2
Panel 2	P181	2019-12-13	706	26.7	26.8	21.55	0.1
Panel 2	P181	2019-12-14	707	29.7	27.9	21.45	1.8
Panel 2	P181	2019-12-16	708	27.5	25.8	21.8	1.7
Panel 2	P181	2019-12-17	709	27.7	26.7	21.65	1
Panel 2	P181	2019-12-18	710	29.5	28.7	21.6	0.8
Panel 2	P181	2019-12-19	711	29.2	28.8	21.25	0.4
Panel 2	P181	2019-12-19	712	29.5	27.8	21.8	1.7
Panel 2	P181	2019-12-20	713	29.4	27.7	21.65	1.7
Panel 2	P181	2019-12-20	714	29.5	29.7	21.95	0.2
Panel 2	P181	2019-12-21	715	29	27.3	20.9	1.7
Panel 2	P181	2019-12-21	716	29.4	28	22.1	1.4
Panel 2	P181	2019-12-22	717	30.6	29.4	22.1	1.2
Panel 2	P181	2019-12-23	718	31.6	29.9	22.1	1.7
Panel 2	P181	2019-12-23	719	30.5	28.6	22.7	1.9
Panel 2	P181	2019-12-24	720	30.6	29.9	21.45	0.7
Panel 2	P181	2019-12-24	721	29.3	27.7	21.9	1.6
Panel 2	P181	2019-12-25	722	29.9	29	21.5	0.9
Panel 2	P181	2019-12-26	723	30	27.8	21.9	2.2
Panel 2	P181	2019-12-26	724	30.5	28.6	21.85	1.9
Panel 2	P181	2019-12-27	725	28.1	25.8	21.3	2.3
Panel 2	P181	2019-12-27	726	27.5	26.3	21.85	1.2

## Sheet: Fig2d
Figure 2d source data: patient-level timeline and CVD event plotting data
D1. Panel summary
source_table	object_name	n_rows	description
Timeline status segments	fig2d_status_public	602	Bar segments used to draw normal temperature, lowered temperature and telephone follow-up periods.
CVD event points	fig2d_events_public	25	Event markers used to draw AF, CA, LAE and PAD points on the timeline.
Event counts	fig2d_event_counts	8	Aggregated event counts by PTD group and event type.
Patient-level plotting data	fig2d_patient_public	118	Minimal patient-level variables required to reproduce Fig2d.
D2. Timeline status segments used for plotted bars
PatientId	PostHocGroupFig	StudyStartDate	Date	Status	Days	DaysDiff	Years	YearsDiff	StatusLayer
P001	Lowered Temp. (n=66)	2018-01-30	2018-11-29	Normal Temp.	303	303	0.829569	0.829569	6
P001	Lowered Temp. (n=66)	2018-01-30	2019-02-04	Lowered Temp.	370	67	1.013	0.183436	5
P001	Lowered Temp. (n=66)	2018-01-30	2019-12-30	Normal Temp.	699	329	1.91376	0.900753	4
P001	Lowered Temp. (n=66)	2018-01-30	2020-01-06	Lowered Temp.	706	7	1.93292	0.019165	3
P001	Lowered Temp. (n=66)	2018-01-30	2020-08-11	Normal Temp.	924	218	2.52977	0.596851	2
P001	Lowered Temp. (n=66)	2018-01-30	2024-05-27	Tel. follow-up	2309	1385	6.3217	3.79192	1
P003	Normal Temp. (n=52)	2018-02-23	2020-08-05	Normal Temp.	894	894	2.44764	2.44764	2
P003	Normal Temp. (n=52)	2018-02-23	2024-05-27	Tel. follow-up	2285	1391	6.25599	3.80835	1
P005	Normal Temp. (n=52)	2018-02-22	2018-10-28	Normal Temp.	248	248	0.678987	0.678987	2
P005	Normal Temp. (n=52)	2018-02-22	2024-05-27	Tel. follow-up	2286	2038	6.25873	5.57974	1
P008	Normal Temp. (n=52)	2018-02-22	2020-08-05	Normal Temp.	895	895	2.45038	2.45038	2
P008	Normal Temp. (n=52)	2018-02-22	2024-05-27	Tel. follow-up	2286	1391	6.25873	3.80835	1
P010	Normal Temp. (n=52)	2018-02-23	2019-01-17	Normal Temp.	328	328	0.898015	0.898015	2
P010	Normal Temp. (n=52)	2018-02-23	2024-05-27	Tel. follow-up	2285	1957	6.25599	5.35797	1
P014	Lowered Temp. (n=66)	2018-02-23	2018-08-22	Normal Temp.	180	180	0.492813	0.492813	6
P014	Lowered Temp. (n=66)	2018-02-23	2020-02-02	Lowered Temp.	709	529	1.94114	1.44832	5
P014	Lowered Temp. (n=66)	2018-02-23	2020-08-05	Normal Temp.	894	185	2.44764	0.506502	4
P014	Lowered Temp. (n=66)	2018-02-23	2021-02-09	Normal Temp.	1082	188	2.96235	0.514716	3
P014	Lowered Temp. (n=66)	2018-02-23	2021-02-23	Lowered Temp.	1096	14	3.00068	0.0383299	2
P014	Lowered Temp. (n=66)	2018-02-23	2024-05-27	Tel. follow-up	2285	1189	6.25599	3.2553	1
P015	Lowered Temp. (n=66)	2018-02-22	2019-02-08	Normal Temp.	351	351	0.960986	0.960986	4
P015	Lowered Temp. (n=66)	2018-02-22	2019-02-13	Lowered Temp.	356	5	0.974675	0.0136893	3
P015	Lowered Temp. (n=66)	2018-02-22	2020-08-07	Normal Temp.	897	541	2.45585	1.48118	2
P015	Lowered Temp. (n=66)	2018-02-22	2024-05-27	Tel. follow-up	2286	1389	6.25873	3.80287	1
P016	Normal Temp. (n=52)	2018-02-22	2020-08-12	Normal Temp.	902	902	2.46954	2.46954	2
P016	Normal Temp. (n=52)	2018-02-22	2024-05-27	Tel. follow-up	2286	1384	6.25873	3.78919	1
P019	Normal Temp. (n=52)	2018-03-02	2020-07-06	Normal Temp.	857	857	2.34634	2.34634	2
P019	Normal Temp. (n=52)	2018-03-02	2024-05-27	Tel. follow-up	2278	1421	6.23682	3.89049	1
P020	Normal Temp. (n=52)	2018-03-02	2020-05-15	Normal Temp.	805	805	2.20397	2.20397	2
P020	Normal Temp. (n=52)	2018-03-02	2024-05-27	Tel. follow-up	2278	1473	6.23682	4.03285	1
P021	Lowered Temp. (n=66)	2018-02-22	2018-06-25	Normal Temp.	123	123	0.336756	0.336756	12
P021	Lowered Temp. (n=66)	2018-02-22	2018-06-28	Lowered Temp.	126	3	0.344969	0.00821355	11
P021	Lowered Temp. (n=66)	2018-02-22	2018-10-26	Normal Temp.	246	120	0.673511	0.328542	10
P021	Lowered Temp. (n=66)	2018-02-22	2018-10-29	Lowered Temp.	249	3	0.681725	0.00821355	9
P021	Lowered Temp. (n=66)	2018-02-22	2019-04-19	Normal Temp.	421	172	1.15264	0.47091	8
P021	Lowered Temp. (n=66)	2018-02-22	2019-05-21	Lowered Temp.	453	32	1.24025	0.0876112	7
P021	Lowered Temp. (n=66)	2018-02-22	2019-07-09	Normal Temp.	502	49	1.3744	0.134155	6
P021	Lowered Temp. (n=66)	2018-02-22	2019-07-17	Lowered Temp.	510	8	1.3963	0.0219028	5
P021	Lowered Temp. (n=66)	2018-02-22	2019-08-12	Normal Temp.	536	26	1.46749	0.0711841	4
P021	Lowered Temp. (n=66)	2018-02-22	2019-08-25	Lowered Temp.	549	13	1.50308	0.0355921	3
P021	Lowered Temp. (n=66)	2018-02-22	2020-02-05	Normal Temp.	713	164	1.95209	0.449008	2
P021	Lowered Temp. (n=66)	2018-02-22	2024-05-27	Tel. follow-up	2286	1573	6.25873	4.30664	1
P026	Lowered Temp. (n=66)	2018-03-02	2019-03-06	Normal Temp.	369	369	1.01027	1.01027	8
P026	Lowered Temp. (n=66)	2018-03-02	2019-03-19	Lowered Temp.	382	13	1.04586	0.0355921	7
P026	Lowered Temp. (n=66)	2018-03-02	2020-02-04	Normal Temp.	704	322	1.92745	0.881588	6
P026	Lowered Temp. (n=66)	2018-03-02	2020-02-07	Lowered Temp.	707	3	1.93566	0.00821355	5
P026	Lowered Temp. (n=66)	2018-03-02	2020-05-13	Normal Temp.	803	96	2.19849	0.262834	4
P026	Lowered Temp. (n=66)	2018-03-02	2020-11-23	Normal Temp.	997	194	2.72964	0.531143	3
P026	Lowered Temp. (n=66)	2018-03-02	2021-02-11	Lowered Temp.	1077	80	2.94867	0.219028	2
P026	Lowered Temp. (n=66)	2018-03-02	2024-05-27	Tel. follow-up	2278	1201	6.23682	3.28816	1
P029	Lowered Temp. (n=66)	2018-07-05	2018-08-29	Normal Temp.	55	55	0.150582	0.150582	12
P029	Lowered Temp. (n=66)	2018-07-05	2018-09-25	Lowered Temp.	82	27	0.224504	0.073922	11
P029	Lowered Temp. (n=66)	2018-07-05	2018-12-13	Normal Temp.	161	79	0.440794	0.21629	10
P029	Lowered Temp. (n=66)	2018-07-05	2018-12-25	Lowered Temp.	173	12	0.473648	0.0328542	9
P029	Lowered Temp. (n=66)	2018-07-05	2019-03-13	Normal Temp.	251	78	0.687201	0.213552	8
P029	Lowered Temp. (n=66)	2018-07-05	2019-03-20	Lowered Temp.	258	7	0.706366	0.019165	7
P029	Lowered Temp. (n=66)	2018-07-05	2019-09-07	Normal Temp.	429	171	1.17454	0.468172	6
P029	Lowered Temp. (n=66)	2018-07-05	2019-09-16	Lowered Temp.	438	9	1.19918	0.0246407	5
P029	Lowered Temp. (n=66)	2018-07-05	2019-10-02	Normal Temp.	454	16	1.24298	0.0438056	4
P029	Lowered Temp. (n=66)	2018-07-05	2019-10-10	Lowered Temp.	462	8	1.26489	0.0219028	3
P029	Lowered Temp. (n=66)	2018-07-05	2020-08-10	Normal Temp.	767	305	2.09993	0.835044	2
P029	Lowered Temp. (n=66)	2018-07-05	2024-05-27	Tel. follow-up	2153	1386	5.89459	3.79466	1
P030	Normal Temp. (n=52)	2018-08-14	2020-10-08	Normal Temp.	786	786	2.15195	2.15195	2
P030	Normal Temp. (n=52)	2018-08-14	2024-05-27	Tel. follow-up	2113	1327	5.78508	3.63313	1
P032	Normal Temp. (n=52)	2018-03-02	2019-02-28	Normal Temp.	363	363	0.99384	0.99384	2
P032	Normal Temp. (n=52)	2018-03-02	2024-05-27	Tel. follow-up	2278	1915	6.23682	5.24298	1
P034	Lowered Temp. (n=66)	2018-09-04	2019-04-16	Normal Temp.	224	224	0.613279	0.613279	6
P034	Lowered Temp. (n=66)	2018-09-04	2019-05-01	Lowered Temp.	239	15	0.654346	0.0410678	5
P034	Lowered Temp. (n=66)	2018-09-04	2019-10-17	Normal Temp.	408	169	1.11704	0.462697	4
P034	Lowered Temp. (n=66)	2018-09-04	2019-10-26	Lowered Temp.	417	9	1.14168	0.0246407	3
P034	Lowered Temp. (n=66)	2018-09-04	2021-02-05	Normal Temp.	885	468	2.423	1.28131	2
P034	Lowered Temp. (n=66)	2018-09-04	2024-05-27	Tel. follow-up	2092	1207	5.72758	3.30459	1
P041	Lowered Temp. (n=66)	2018-07-10	2018-09-29	Normal Temp.	81	81	0.221766	0.221766	6
P041	Lowered Temp. (n=66)	2018-07-10	2018-09-30	Lowered Temp.	82	1	0.224504	0.00273785	5
P041	Lowered Temp. (n=66)	2018-07-10	2018-12-02	Normal Temp.	145	63	0.396988	0.172485	4
P041	Lowered Temp. (n=66)	2018-07-10	2018-12-24	Lowered Temp.	167	22	0.457221	0.0602327	3
P041	Lowered Temp. (n=66)	2018-07-10	2020-10-07	Normal Temp.	820	653	2.24504	1.78782	2
P041	Lowered Temp. (n=66)	2018-07-10	2024-05-27	Tel. follow-up	2148	1328	5.8809	3.63587	1
P047	Normal Temp. (n=52)	2018-07-24	2021-01-28	Normal Temp.	919	919	2.51608	2.51608	2
P047	Normal Temp. (n=52)	2018-07-24	2024-05-27	Tel. follow-up	2134	1215	5.84257	3.32649	1
P058	Lowered Temp. (n=66)	2018-08-14	2018-09-15	Normal Temp.	32	32	0.0876112	0.0876112	4
P058	Lowered Temp. (n=66)	2018-08-14	2018-10-27	Lowered Temp.	74	42	0.202601	0.11499	3
P058	Lowered Temp. (n=66)	2018-08-14	2020-08-10	Normal Temp.	727	653	1.99042	1.78782	2
P058	Lowered Temp. (n=66)	2018-08-14	2024-05-27	Tel. follow-up	2113	1386	5.78508	3.79466	1
P061	Normal Temp. (n=52)	2018-07-19	2021-02-17	Normal Temp.	944	944	2.58453	2.58453	2
P061	Normal Temp. (n=52)	2018-07-19	2024-05-27	Tel. follow-up	2139	1195	5.85626	3.27173	1
P062	Lowered Temp. (n=66)	2018-07-24	2018-07-31	Normal Temp.	7	7	0.019165	0.019165	4
P062	Lowered Temp. (n=66)	2018-07-24	2018-09-01	Lowered Temp.	39	32	0.106776	0.0876112	3
P062	Lowered Temp. (n=66)	2018-07-24	2021-02-17	Normal Temp.	939	900	2.57084	2.46407	2
P062	Lowered Temp. (n=66)	2018-07-24	2024-05-27	Tel. follow-up	2134	1195	5.84257	3.27173	1
P064	Normal Temp. (n=52)	2018-07-05	2021-01-27	Normal Temp.	937	937	2.56537	2.56537	2
P064	Normal Temp. (n=52)	2018-07-05	2024-05-27	Tel. follow-up	2153	1216	5.89459	3.32923	1
P065	Lowered Temp. (n=66)	2018-07-26	2019-09-05	Normal Temp.	406	406	1.11157	1.11157	6
P065	Lowered Temp. (n=66)	2018-07-26	2019-09-11	Lowered Temp.	412	6	1.12799	0.0164271	5
P065	Lowered Temp. (n=66)	2018-07-26	2019-09-12	Normal Temp.	413	1	1.13073	0.00273785	4
P065	Lowered Temp. (n=66)	2018-07-26	2019-10-14	Lowered Temp.	445	32	1.21834	0.0876112	3
P065	Lowered Temp. (n=66)	2018-07-26	2021-02-16	Normal Temp.	936	491	2.56263	1.34428	2
P065	Lowered Temp. (n=66)	2018-07-26	2024-05-27	Tel. follow-up	2132	1196	5.8371	3.27447	1
P068	Normal Temp. (n=52)	2018-08-07	2020-08-04	Normal Temp.	728	728	1.99316	1.99316	2
P068	Normal Temp. (n=52)	2018-08-07	2024-05-27	Tel. follow-up	2120	1392	5.80424	3.81109	1
P070	Lowered Temp. (n=66)	2018-07-10	2018-12-10	Normal Temp.	153	153	0.418891	0.418891	6
P070	Lowered Temp. (n=66)	2018-07-10	2018-12-27	Lowered Temp.	170	17	0.465435	0.0465435	5
P070	Lowered Temp. (n=66)	2018-07-10	2019-10-27	Normal Temp.	474	304	1.29774	0.832307	4
P070	Lowered Temp. (n=66)	2018-07-10	2019-10-31	Lowered Temp.	478	4	1.30869	0.0109514	3
P070	Lowered Temp. (n=66)	2018-07-10	2021-02-23	Normal Temp.	959	481	2.6256	1.31691	2
P070	Lowered Temp. (n=66)	2018-07-10	2024-05-27	Tel. follow-up	2148	1189	5.8809	3.2553	1
P073	Normal Temp. (n=52)	2018-08-09	2021-02-18	Normal Temp.	924	924	2.52977	2.52977	2
P073	Normal Temp. (n=52)	2018-08-09	2024-05-27	Tel. follow-up	2118	1194	5.79877	3.26899	1
P075	Lowered Temp. (n=66)	2018-07-19	2018-12-01	Normal Temp.	135	135	0.36961	0.36961	8
P075	Lowered Temp. (n=66)	2018-07-19	2019-03-17	Lowered Temp.	241	106	0.659822	0.290212	7
P075	Lowered Temp. (n=66)	2018-07-19	2019-03-28	Normal Temp.	252	11	0.689938	0.0301164	6
P075	Lowered Temp. (n=66)	2018-07-19	2019-10-19	Lowered Temp.	457	205	1.2512	0.561259	5
P075	Lowered Temp. (n=66)	2018-07-19	2021-01-18	Normal Temp.	914	457	2.5024	1.2512	4
P075	Lowered Temp. (n=66)	2018-07-19	2021-02-07	Normal Temp.	934	20	2.55715	0.054757	3
P075	Lowered Temp. (n=66)	2018-07-19	2021-02-20	Lowered Temp.	947	13	2.59274	0.0355921	2
P075	Lowered Temp. (n=66)	2018-07-19	2024-05-27	Tel. follow-up	2139	1192	5.85626	3.26352	1
P077	Normal Temp. (n=52)	2018-07-19	2019-03-19	Normal Temp.	243	243	0.665298	0.665298	2
P077	Normal Temp. (n=52)	2018-07-19	2024-05-27	Tel. follow-up	2139	1896	5.85626	5.19097	1
P083	Lowered Temp. (n=66)	2018-07-26	2018-12-19	Normal Temp.	146	146	0.399726	0.399726	8
P083	Lowered Temp. (n=66)	2018-07-26	2019-02-21	Lowered Temp.	210	64	0.574949	0.175222	7
P083	Lowered Temp. (n=66)	2018-07-26	2020-04-23	Normal Temp.	637	427	1.74401	1.16906	6
P083	Lowered Temp. (n=66)	2018-07-26	2020-05-03	Lowered Temp.	647	10	1.77139	0.0273785	5
P083	Lowered Temp. (n=66)	2018-07-26	2020-07-07	Normal Temp.	712	65	1.94935	0.17796	4
P083	Lowered Temp. (n=66)	2018-07-26	2020-07-12	Lowered Temp.	717	5	1.96304	0.0136893	3
P083	Lowered Temp. (n=66)	2018-07-26	2020-10-14	Normal Temp.	811	94	2.2204	0.257358	2
P083	Lowered Temp. (n=66)	2018-07-26	2024-05-27	Tel. follow-up	2132	1321	5.8371	3.6167	1
P085	Normal Temp. (n=52)	2018-08-09	2021-02-15	Normal Temp.	921	921	2.52156	2.52156	2
P085	Normal Temp. (n=52)	2018-08-09	2024-05-27	Tel. follow-up	2118	1197	5.79877	3.27721	1
P086	Normal Temp. (n=52)	2018-08-09	2020-08-10	Normal Temp.	732	732	2.00411	2.00411	2
P086	Normal Temp. (n=52)	2018-08-09	2024-05-27	Tel. follow-up	2118	1386	5.79877	3.79466	1
P097	Normal Temp. (n=52)	2018-08-14	2019-11-11	Normal Temp.	454	454	1.24298	1.24298	2
P097	Normal Temp. (n=52)	2018-08-14	2024-05-27	Tel. follow-up	2113	1659	5.78508	4.54209	1
P098	Lowered Temp. (n=66)	2018-09-04	2018-10-02	Normal Temp.	28	28	0.0766598	0.0766598	8
P098	Lowered Temp. (n=66)	2018-09-04	2019-04-05	Lowered Temp.	213	185	0.583162	0.506502	7
P098	Lowered Temp. (n=66)	2018-09-04	2019-09-30	Normal Temp.	391	178	1.0705	0.487337	6
P098	Lowered Temp. (n=66)	2018-09-04	2019-10-11	Lowered Temp.	402	11	1.10062	0.0301164	5
P098	Lowered Temp. (n=66)	2018-09-04	2021-02-13	Normal Temp.	893	491	2.4449	1.34428	4
P098	Lowered Temp. (n=66)	2018-09-04	2021-02-15	Lowered Temp.	895	2	2.45038	0.0054757	3
P098	Lowered Temp. (n=66)	2018-09-04	2021-03-09	Normal Temp.	917	22	2.51061	0.0602327	2
P098	Lowered Temp. (n=66)	2018-09-04	2024-05-27	Tel. follow-up	2092	1175	5.72758	3.21697	1
P100	Lowered Temp. (n=66)	2018-08-09	2018-10-04	Normal Temp.	56	56	0.15332	0.15332	16
P100	Lowered Temp. (n=66)	2018-08-09	2018-10-21	Lowered Temp.	73	17	0.199863	0.0465435	15
P100	Lowered Temp. (n=66)	2018-08-09	2018-11-17	Normal Temp.	100	27	0.273785	0.073922	14
P100	Lowered Temp. (n=66)	2018-08-09	2019-02-11	Lowered Temp.	186	86	0.50924	0.235455	13
P100	Lowered Temp. (n=66)	2018-08-09	2019-03-23	Normal Temp.	226	40	0.618754	0.109514	12
P100	Lowered Temp. (n=66)	2018-08-09	2019-04-14	Lowered Temp.	248	22	0.678987	0.0602327	11
P100	Lowered Temp. (n=66)	2018-08-09	2019-07-05	Normal Temp.	330	82	0.903491	0.224504	10
P100	Lowered Temp. (n=66)	2018-08-09	2019-07-21	Lowered Temp.	346	16	0.947296	0.0438056	9
P100	Lowered Temp. (n=66)	2018-08-09	2019-08-09	Normal Temp.	365	19	0.999316	0.0520192	8
P100	Lowered Temp. (n=66)	2018-08-09	2019-08-12	Lowered Temp.	368	3	1.00753	0.00821355	7
P100	Lowered Temp. (n=66)	2018-08-09	2019-11-15	Normal Temp.	463	95	1.26762	0.260096	6
P100	Lowered Temp. (n=66)	2018-08-09	2019-11-20	Lowered Temp.	468	5	1.28131	0.0136893	5
P100	Lowered Temp. (n=66)	2018-08-09	2020-01-19	Normal Temp.	528	60	1.44559	0.164271	4
P100	Lowered Temp. (n=66)	2018-08-09	2020-02-06	Lowered Temp.	546	18	1.49487	0.0492813	3
P100	Lowered Temp. (n=66)	2018-08-09	2020-10-15	Normal Temp.	798	252	2.1848	0.689938	2
P100	Lowered Temp. (n=66)	2018-08-09	2024-05-27	Tel. follow-up	2118	1320	5.79877	3.61396	1
P103	Lowered Temp. (n=66)	2018-07-26	2018-08-20	Normal Temp.	25	25	0.0684463	0.0684463	8
P103	Lowered Temp. (n=66)	2018-07-26	2018-08-24	Lowered Temp.	29	4	0.0793977	0.0109514	7
P103	Lowered Temp. (n=66)	2018-07-26	2019-11-17	Normal Temp.	479	450	1.31143	1.23203	6
P103	Lowered Temp. (n=66)	2018-07-26	2019-11-20	Lowered Temp.	482	3	1.31964	0.00821355	5
P103	Lowered Temp. (n=66)	2018-07-26	2019-12-12	Normal Temp.	504	22	1.37988	0.0602327	4
P103	Lowered Temp. (n=66)	2018-07-26	2020-06-13	Lowered Temp.	688	184	1.88364	0.503765	3
P103	Lowered Temp. (n=66)	2018-07-26	2021-02-17	Normal Temp.	937	249	2.56537	0.681725	2
P103	Lowered Temp. (n=66)	2018-07-26	2024-05-27	Tel. follow-up	2132	1195	5.8371	3.27173	1
P105	Lowered Temp. (n=66)	2018-08-14	2018-08-29	Normal Temp.	15	15	0.0410678	0.0410678	8
P105	Lowered Temp. (n=66)	2018-08-14	2019-03-01	Lowered Temp.	199	184	0.544832	0.503765	7
P105	Lowered Temp. (n=66)	2018-08-14	2019-08-13	Normal Temp.	364	165	0.996578	0.451745	6
P105	Lowered Temp. (n=66)	2018-08-14	2019-12-10	Lowered Temp.	483	119	1.32238	0.325804	5
P105	Lowered Temp. (n=66)	2018-08-14	2020-09-04	Normal Temp.	752	269	2.05886	0.736482	4
P105	Lowered Temp. (n=66)	2018-08-14	2020-09-07	Lowered Temp.	755	3	2.06708	0.00821355	3
P105	Lowered Temp. (n=66)	2018-08-14	2020-10-15	Normal Temp.	793	38	2.17112	0.104038	2
P105	Lowered Temp. (n=66)	2018-08-14	2024-05-27	Tel. follow-up	2113	1320	5.78508	3.61396	1
P108	Lowered Temp. (n=66)	2018-08-21	2018-09-11	Normal Temp.	21	21	0.0574949	0.0574949	6
P108	Lowered Temp. (n=66)	2018-08-21	2019-04-11	Lowered Temp.	233	212	0.637919	0.580424	5
P108	Lowered Temp. (n=66)	2018-08-21	2019-12-28	Normal Temp.	494	261	1.3525	0.714579	4
P108	Lowered Temp. (n=66)	2018-08-21	2020-05-25	Lowered Temp.	643	149	1.76044	0.40794	3
P108	Lowered Temp. (n=66)	2018-08-21	2021-01-28	Normal Temp.	891	248	2.43943	0.678987	2
P108	Lowered Temp. (n=66)	2018-08-21	2024-05-27	Tel. follow-up	2106	1215	5.76591	3.32649	1
P111	Lowered Temp. (n=66)	2018-08-14	2018-09-27	Normal Temp.	44	44	0.120465	0.120465	8
P111	Lowered Temp. (n=66)	2018-08-14	2019-01-03	Lowered Temp.	142	98	0.388775	0.268309	7
P111	Lowered Temp. (n=66)	2018-08-14	2019-02-10	Normal Temp.	180	38	0.492813	0.104038	6
P111	Lowered Temp. (n=66)	2018-08-14	2019-02-13	Lowered Temp.	183	3	0.501027	0.00821355	5
P111	Lowered Temp. (n=66)	2018-08-14	2019-09-08	Normal Temp.	390	207	1.06776	0.566735	4
P111	Lowered Temp. (n=66)	2018-08-14	2020-08-04	Normal Temp.	721	331	1.97399	0.906229	3
P111	Lowered Temp. (n=66)	2018-08-14	2020-08-28	Lowered Temp.	745	24	2.0397	0.0657084	2
P111	Lowered Temp. (n=66)	2018-08-14	2024-05-27	Tel. follow-up	2113	1368	5.78508	3.74538	1
P112	Normal Temp. (n=52)	2018-08-14	2020-10-02	Normal Temp.	780	780	2.13552	2.13552	2
P112	Normal Temp. (n=52)	2018-08-14	2024-05-27	Tel. follow-up	2113	1333	5.78508	3.64956	1
P115	Normal Temp. (n=52)	2018-08-09	2019-06-14	Normal Temp.	309	309	0.845996	0.845996	2
P115	Normal Temp. (n=52)	2018-08-09	2024-05-27	Tel. follow-up	2118	1809	5.79877	4.95277	1
P116	Lowered Temp. (n=66)	2018-09-18	2018-10-24	Normal Temp.	36	36	0.0985626	0.0985626	12
P116	Lowered Temp. (n=66)	2018-09-18	2018-11-07	Lowered Temp.	50	14	0.136893	0.0383299	11
P116	Lowered Temp. (n=66)	2018-09-18	2019-01-04	Normal Temp.	108	58	0.295688	0.158795	10
P116	Lowered Temp. (n=66)	2018-09-18	2019-04-26	Lowered Temp.	220	112	0.602327	0.306639	9
P116	Lowered Temp. (n=66)	2018-09-18	2019-10-02	Normal Temp.	379	159	1.03765	0.435318	8
P116	Lowered Temp. (n=66)	2018-09-18	2019-10-14	Lowered Temp.	391	12	1.0705	0.0328542	7
P116	Lowered Temp. (n=66)	2018-09-18	2020-01-14	Normal Temp.	483	92	1.32238	0.251882	6
P116	Lowered Temp. (n=66)	2018-09-18	2020-02-02	Lowered Temp.	502	19	1.3744	0.0520192	5
P116	Lowered Temp. (n=66)	2018-09-18	2020-10-07	Normal Temp.	750	248	2.05339	0.678987	4
P116	Lowered Temp. (n=66)	2018-09-18	2020-12-14	Normal Temp.	818	68	2.23956	0.186174	3
P116	Lowered Temp. (n=66)	2018-09-18	2021-01-22	Lowered Temp.	857	39	2.34634	0.106776	2
P116	Lowered Temp. (n=66)	2018-09-18	2024-05-27	Tel. follow-up	2078	1221	5.68925	3.34292	1
P120	Normal Temp. (n=52)	2018-11-14	2020-11-30	Normal Temp.	747	747	2.04517	2.04517	2
P120	Normal Temp. (n=52)	2018-11-14	2024-05-27	Tel. follow-up	2021	1274	5.5332	3.48802	1
P122	Normal Temp. (n=52)	2018-09-27	2020-10-07	Normal Temp.	741	741	2.02875	2.02875	2
P122	Normal Temp. (n=52)	2018-09-27	2024-05-27	Tel. follow-up	2069	1328	5.66461	3.63587	1
P125	Lowered Temp. (n=66)	2018-09-18	2018-09-28	Normal Temp.	10	10	0.0273785	0.0273785	8
P125	Lowered Temp. (n=66)	2018-09-18	2018-12-09	Lowered Temp.	82	72	0.224504	0.197125	7
P125	Lowered Temp. (n=66)	2018-09-18	2019-04-29	Normal Temp.	223	141	0.610541	0.386037	6
P125	Lowered Temp. (n=66)	2018-09-18	2019-05-14	Lowered Temp.	238	15	0.651608	0.0410678	5
P125	Lowered Temp. (n=66)	2018-09-18	2019-09-06	Normal Temp.	353	115	0.966461	0.314853	4
P125	Lowered Temp. (n=66)	2018-09-18	2019-09-09	Lowered Temp.	356	3	0.974675	0.00821355	3
P125	Lowered Temp. (n=66)	2018-09-18	2021-02-25	Normal Temp.	891	535	2.43943	1.46475	2
P125	Lowered Temp. (n=66)	2018-09-18	2024-05-27	Tel. follow-up	2078	1187	5.68925	3.24983	1
P126	Lowered Temp. (n=66)	2018-09-04	2018-09-12	Normal Temp.	8	8	0.0219028	0.0219028	10
P126	Lowered Temp. (n=66)	2018-09-04	2018-10-13	Lowered Temp.	39	31	0.106776	0.0848734	9
P126	Lowered Temp. (n=66)	2018-09-04	2018-11-16	Normal Temp.	73	34	0.199863	0.0930869	8
P126	Lowered Temp. (n=66)	2018-09-04	2018-12-07	Lowered Temp.	94	21	0.257358	0.0574949	7
P126	Lowered Temp. (n=66)	2018-09-04	2019-01-26	Normal Temp.	144	50	0.394251	0.136893	6
P126	Lowered Temp. (n=66)	2018-09-04	2019-02-26	Lowered Temp.	175	31	0.479124	0.0848734	5
P126	Lowered Temp. (n=66)	2018-09-04	2019-03-09	Normal Temp.	186	11	0.50924	0.0301164	4
P126	Lowered Temp. (n=66)	2018-09-04	2019-03-13	Lowered Temp.	190	4	0.520192	0.0109514	3
P126	Lowered Temp. (n=66)	2018-09-04	2021-03-16	Normal Temp.	924	734	2.52977	2.00958	2
P126	Lowered Temp. (n=66)	2018-09-04	2024-05-27	Tel. follow-up	2092	1168	5.72758	3.19781	1
P128	Lowered Temp. (n=66)	2018-09-13	2020-07-11	Normal Temp.	667	667	1.82615	1.82615	4
P128	Lowered Temp. (n=66)	2018-09-13	2020-09-01	Lowered Temp.	719	52	1.96851	0.142368	3
P128	Lowered Temp. (n=66)	2018-09-13	2020-10-01	Normal Temp.	749	30	2.05065	0.0821355	2
P128	Lowered Temp. (n=66)	2018-09-13	2024-05-27	Tel. follow-up	2083	1334	5.70294	3.65229	1
P130	Normal Temp. (n=52)	2018-09-13	2020-09-14	Normal Temp.	732	732	2.00411	2.00411	2
P130	Normal Temp. (n=52)	2018-09-13	2024-05-27	Tel. follow-up	2083	1351	5.70294	3.69884	1
P131	Normal Temp. (n=52)	2018-09-18	2019-04-09	Normal Temp.	203	203	0.555784	0.555784	2
P131	Normal Temp. (n=52)	2018-09-18	2024-05-27	Tel. follow-up	2078	1875	5.68925	5.13347	1
P135	Lowered Temp. (n=66)	2018-09-27	2018-11-15	Normal Temp.	49	49	0.134155	0.134155	6
P135	Lowered Temp. (n=66)	2018-09-27	2019-05-30	Lowered Temp.	245	196	0.670773	0.536619	5
P135	Lowered Temp. (n=66)	2018-09-27	2019-09-05	Normal Temp.	343	98	0.939083	0.268309	4
P135	Lowered Temp. (n=66)	2018-09-27	2019-09-27	Lowered Temp.	365	22	0.999316	0.0602327	3
P135	Lowered Temp. (n=66)	2018-09-27	2020-10-13	Normal Temp.	747	382	2.04517	1.04586	2
P135	Lowered Temp. (n=66)	2018-09-27	2024-05-27	Tel. follow-up	2069	1322	5.66461	3.61944	1
P138	Lowered Temp. (n=66)	2018-09-04	2020-12-04	Normal Temp.	822	822	2.25051	2.25051	4
P138	Lowered Temp. (n=66)	2018-09-04	2021-02-04	Lowered Temp.	884	62	2.42026	0.169747	3
P138	Lowered Temp. (n=66)	2018-09-04	2021-02-23	Normal Temp.	903	19	2.47228	0.0520192	2
P138	Lowered Temp. (n=66)	2018-09-04	2024-05-27	Tel. follow-up	2092	1189	5.72758	3.2553	1
P140	Lowered Temp. (n=66)	2018-09-27	2019-08-05	Normal Temp.	312	312	0.854209	0.854209	6
P140	Lowered Temp. (n=66)	2018-09-27	2020-07-03	Lowered Temp.	645	333	1.76591	0.911704	5
P140	Lowered Temp. (n=66)	2018-09-27	2020-09-20	Normal Temp.	724	79	1.9822	0.21629	4
P140	Lowered Temp. (n=66)	2018-09-27	2020-09-29	Lowered Temp.	733	9	2.00684	0.0246407	3
P140	Lowered Temp. (n=66)	2018-09-27	2020-10-07	Normal Temp.	741	8	2.02875	0.0219028	2
P140	Lowered Temp. (n=66)	2018-09-27	2024-05-27	Tel. follow-up	2069	1328	5.66461	3.63587	1
P143	Normal Temp. (n=52)	2018-09-04	2020-10-05	Normal Temp.	762	762	2.08624	2.08624	2
P143	Normal Temp. (n=52)	2018-09-04	2024-05-27	Tel. follow-up	2092	1330	5.72758	3.64134	1
P144	Lowered Temp. (n=66)	2018-11-14	2018-12-05	Normal Temp.	21	21	0.0574949	0.0574949	8
P144	Lowered Temp. (n=66)	2018-11-14	2019-03-01	Lowered Temp.	107	86	0.29295	0.235455	7
P144	Lowered Temp. (n=66)	2018-11-14	2019-12-25	Normal Temp.	406	299	1.11157	0.818617	6
P144	Lowered Temp. (n=66)	2018-11-14	2020-01-06	Lowered Temp.	418	12	1.14442	0.0328542	5
P144	Lowered Temp. (n=66)	2018-11-14	2020-04-13	Normal Temp.	516	98	1.41273	0.268309	4
P144	Lowered Temp. (n=66)	2018-11-14	2020-04-20	Lowered Temp.	523	7	1.4319	0.019165	3
P144	Lowered Temp. (n=66)	2018-11-14	2021-03-17	Normal Temp.	854	331	2.33812	0.906229	2
P144	Lowered Temp. (n=66)	2018-11-14	2024-05-27	Tel. follow-up	2021	1167	5.5332	3.19507	1
P146	Lowered Temp. (n=66)	2018-09-13	2019-12-26	Normal Temp.	469	469	1.28405	1.28405	6
P146	Lowered Temp. (n=66)	2018-09-13	2020-01-06	Lowered Temp.	480	11	1.31417	0.0301164	5
P146	Lowered Temp. (n=66)	2018-09-13	2020-04-13	Normal Temp.	578	98	1.58248	0.268309	4
P146	Lowered Temp. (n=66)	2018-09-13	2020-04-20	Lowered Temp.	585	7	1.60164	0.019165	3
P146	Lowered Temp. (n=66)	2018-09-13	2020-10-16	Normal Temp.	764	179	2.09172	0.490075	2
P146	Lowered Temp. (n=66)	2018-09-13	2024-05-27	Tel. follow-up	2083	1319	5.70294	3.61123	1
P150	Lowered Temp. (n=66)	2018-10-11	2018-10-25	Normal Temp.	14	14	0.0383299	0.0383299	12
P150	Lowered Temp. (n=66)	2018-10-11	2019-02-24	Lowered Temp.	136	122	0.372348	0.334018	11
P150	Lowered Temp. (n=66)	2018-10-11	2019-03-26	Normal Temp.	166	30	0.454483	0.0821355	10
P150	Lowered Temp. (n=66)	2018-10-11	2019-04-24	Lowered Temp.	195	29	0.533881	0.0793977	9
P150	Lowered Temp. (n=66)	2018-10-11	2019-05-23	Normal Temp.	224	29	0.613279	0.0793977	8
P150	Lowered Temp. (n=66)	2018-10-11	2019-06-21	Lowered Temp.	253	29	0.692676	0.0793977	7
P150	Lowered Temp. (n=66)	2018-10-11	2019-06-26	Normal Temp.	258	5	0.706366	0.0136893	6
P150	Lowered Temp. (n=66)	2018-10-11	2019-06-28	Lowered Temp.	260	2	0.711841	0.0054757	5
P150	Lowered Temp. (n=66)	2018-10-11	2019-07-08	Normal Temp.	270	10	0.73922	0.0273785	4
P150	Lowered Temp. (n=66)	2018-10-11	2019-07-28	Lowered Temp.	290	20	0.793977	0.054757	3
P150	Lowered Temp. (n=66)	2018-10-11	2020-10-12	Normal Temp.	732	442	2.00411	1.21013	2
P150	Lowered Temp. (n=66)	2018-10-11	2024-05-27	Tel. follow-up	2055	1323	5.62628	3.62218	1
P154	Lowered Temp. (n=66)	2018-10-23	2018-10-30	Normal Temp.	7	7	0.019165	0.019165	6
P154	Lowered Temp. (n=66)	2018-10-23	2018-12-27	Lowered Temp.	65	58	0.17796	0.158795	5
P154	Lowered Temp. (n=66)	2018-10-23	2018-12-29	Normal Temp.	67	2	0.183436	0.0054757	4
P154	Lowered Temp. (n=66)	2018-10-23	2019-05-16	Lowered Temp.	205	138	0.561259	0.377823	3
P154	Lowered Temp. (n=66)	2018-10-23	2019-12-16	Normal Temp.	419	214	1.14716	0.5859	2
P154	Lowered Temp. (n=66)	2018-10-23	2024-05-27	Tel. follow-up	2043	1624	5.59343	4.44627	1
P159	Normal Temp. (n=52)	2018-09-27	2020-10-16	Normal Temp.	750	750	2.05339	2.05339	2
P159	Normal Temp. (n=52)	2018-09-27	2024-05-27	Tel. follow-up	2069	1319	5.66461	3.61123	1
P163	Normal Temp. (n=52)	2018-09-13	2019-02-07	Normal Temp.	147	147	0.402464	0.402464	2
P163	Normal Temp. (n=52)	2018-09-13	2024-05-27	Tel. follow-up	2083	1936	5.70294	5.30048	1
P165	Lowered Temp. (n=66)	2018-11-14	2019-02-01	Normal Temp.	79	79	0.21629	0.21629	6
P165	Lowered Temp. (n=66)	2018-11-14	2019-02-09	Lowered Temp.	87	8	0.238193	0.0219028	5
P165	Lowered Temp. (n=66)	2018-11-14	2019-03-10	Normal Temp.	116	29	0.317591	0.0793977	4
P165	Lowered Temp. (n=66)	2018-11-14	2019-03-31	Lowered Temp.	137	21	0.375086	0.0574949	3
P165	Lowered Temp. (n=66)	2018-11-14	2020-11-30	Normal Temp.	747	610	2.04517	1.67009	2
P165	Lowered Temp. (n=66)	2018-11-14	2024-05-27	Tel. follow-up	2021	1274	5.5332	3.48802	1
P170	Normal Temp. (n=52)	2018-11-01	2021-01-18	Normal Temp.	809	809	2.21492	2.21492	2
P170	Normal Temp. (n=52)	2018-11-01	2024-05-27	Tel. follow-up	2034	1225	5.56879	3.35387	1
P173	Lowered Temp. (n=66)	2018-11-06	2020-02-16	Normal Temp.	467	467	1.27858	1.27858	8
P173	Lowered Temp. (n=66)	2018-11-06	2020-02-21	Lowered Temp.	472	5	1.29227	0.0136893	7
P173	Lowered Temp. (n=66)	2018-11-06	2020-11-19	Normal Temp.	744	272	2.03696	0.744695	6
P173	Lowered Temp. (n=66)	2018-11-06	2020-11-26	Lowered Temp.	751	7	2.05613	0.019165	5
P173	Lowered Temp. (n=66)	2018-11-06	2021-02-02	Normal Temp.	819	68	2.2423	0.186174	4
P173	Lowered Temp. (n=66)	2018-11-06	2021-02-17	Normal Temp.	834	15	2.28337	0.0410678	3
P173	Lowered Temp. (n=66)	2018-11-06	2021-03-01	Lowered Temp.	846	12	2.31622	0.0328542	2
P173	Lowered Temp. (n=66)	2018-11-06	2024-05-27	Tel. follow-up	2029	1183	5.5551	3.23888	1
P174	Lowered Temp. (n=66)	2018-11-01	2020-01-15	Normal Temp.	440	440	1.20465	1.20465	6
P174	Lowered Temp. (n=66)	2018-11-01	2020-04-27	Lowered Temp.	543	103	1.48665	0.281999	5
P174	Lowered Temp. (n=66)	2018-11-01	2020-12-02	Normal Temp.	762	219	2.08624	0.599589	4
P174	Lowered Temp. (n=66)	2018-11-01	2021-01-26	Lowered Temp.	817	55	2.23682	0.150582	3
P174	Lowered Temp. (n=66)	2018-11-01	2021-03-16	Normal Temp.	866	49	2.37098	0.134155	2
P174	Lowered Temp. (n=66)	2018-11-01	2024-05-27	Tel. follow-up	2034	1168	5.56879	3.19781	1
P175	Lowered Temp. (n=66)	2018-11-13	2018-12-11	Normal Temp.	28	28	0.0766598	0.0766598	14
P175	Lowered Temp. (n=66)	2018-11-13	2018-12-14	Lowered Temp.	31	3	0.0848734	0.00821355	13
P175	Lowered Temp. (n=66)	2018-11-13	2018-12-27	Normal Temp.	44	13	0.120465	0.0355921	12
P175	Lowered Temp. (n=66)	2018-11-13	2019-01-17	Lowered Temp.	65	21	0.17796	0.0574949	11
P175	Lowered Temp. (n=66)	2018-11-13	2019-02-08	Normal Temp.	87	22	0.238193	0.0602327	10
P175	Lowered Temp. (n=66)	2018-11-13	2019-05-30	Lowered Temp.	198	111	0.542094	0.303901	9
P175	Lowered Temp. (n=66)	2018-11-13	2019-09-11	Normal Temp.	302	104	0.826831	0.284736	8
P175	Lowered Temp. (n=66)	2018-11-13	2019-11-23	Lowered Temp.	375	73	1.02669	0.199863	7
P175	Lowered Temp. (n=66)	2018-11-13	2019-12-02	Normal Temp.	384	9	1.05133	0.0246407	6
P175	Lowered Temp. (n=66)	2018-11-13	2020-06-07	Lowered Temp.	572	188	1.56605	0.514716	5
P175	Lowered Temp. (n=66)	2018-11-13	2020-12-06	Normal Temp.	754	182	2.06434	0.498289	4
P175	Lowered Temp. (n=66)	2018-11-13	2021-02-21	Lowered Temp.	831	77	2.27515	0.210815	3
P175	Lowered Temp. (n=66)	2018-11-13	2021-03-16	Normal Temp.	854	23	2.33812	0.0629706	2
P175	Lowered Temp. (n=66)	2018-11-13	2024-05-27	Tel. follow-up	2022	1168	5.53593	3.19781	1
P176	Lowered Temp. (n=66)	2018-11-01	2019-11-01	Normal Temp.	365	365	0.999316	0.999316	4
P176	Lowered Temp. (n=66)	2018-11-01	2019-11-05	Lowered Temp.	369	4	1.01027	0.0109514	3
P176	Lowered Temp. (n=66)	2018-11-01	2021-03-15	Normal Temp.	865	496	2.36824	1.35797	2
P176	Lowered Temp. (n=66)	2018-11-01	2024-05-27	Tel. follow-up	2034	1169	5.56879	3.20055	1
P178	Lowered Temp. (n=66)	2018-11-06	2018-11-17	Normal Temp.	11	11	0.0301164	0.0301164	10
P178	Lowered Temp. (n=66)	2018-11-06	2018-11-22	Normal Temp.	16	5	0.0438056	0.0136893	9
P178	Lowered Temp. (n=66)	2018-11-06	2018-12-01	Lowered Temp.	25	9	0.0684463	0.0246407	8
P178	Lowered Temp. (n=66)	2018-11-06	2019-02-15	Lowered Temp.	101	76	0.276523	0.208077	7
P178	Lowered Temp. (n=66)	2018-11-06	2019-03-18	Normal Temp.	132	31	0.361396	0.0848734	6
P178	Lowered Temp. (n=66)	2018-11-06	2019-04-04	Lowered Temp.	149	17	0.40794	0.0465435	5
P178	Lowered Temp. (n=66)	2018-11-06	2020-11-18	Normal Temp.	743	594	2.03422	1.62628	4
P178	Lowered Temp. (n=66)	2018-11-06	2020-12-03	Lowered Temp.	758	15	2.07529	0.0410678	3
P178	Lowered Temp. (n=66)	2018-11-06	2021-03-10	Normal Temp.	855	97	2.34086	0.265572	2
P178	Lowered Temp. (n=66)	2018-11-06	2024-05-27	Tel. follow-up	2029	1174	5.5551	3.21424	1
P181	Lowered Temp. (n=66)	2018-11-13	2018-12-13	Normal Temp.	30	30	0.0821355	0.0821355	26
P181	Lowered Temp. (n=66)	2018-11-13	2019-01-18	Lowered Temp.	66	36	0.180698	0.0985626	25
P181	Lowered Temp. (n=66)	2018-11-13	2019-01-25	Normal Temp.	73	7	0.199863	0.019165	24
P181	Lowered Temp. (n=66)	2018-11-13	2019-02-22	Lowered Temp.	101	28	0.276523	0.0766598	23
P181	Lowered Temp. (n=66)	2018-11-13	2019-03-10	Normal Temp.	117	16	0.320329	0.0438056	22
P181	Lowered Temp. (n=66)	2018-11-13	2019-03-28	Lowered Temp.	135	18	0.36961	0.0492813	21
P181	Lowered Temp. (n=66)	2018-11-13	2019-07-11	Normal Temp.	240	105	0.657084	0.287474	20
P181	Lowered Temp. (n=66)	2018-11-13	2019-07-19	Lowered Temp.	248	8	0.678987	0.0219028	19
P181	Lowered Temp. (n=66)	2018-11-13	2019-09-05	Normal Temp.	296	48	0.810404	0.131417	18
P181	Lowered Temp. (n=66)	2018-11-13	2019-09-07	Lowered Temp.	298	2	0.81588	0.0054757	17
P181	Lowered Temp. (n=66)	2018-11-13	2019-10-01	Normal Temp.	322	24	0.881588	0.0657084	16
P181	Lowered Temp. (n=66)	2018-11-13	2019-10-07	Lowered Temp.	328	6	0.898015	0.0164271	15
P181	Lowered Temp. (n=66)	2018-11-13	2019-10-18	Normal Temp.	339	11	0.928131	0.0301164	14
P181	Lowered Temp. (n=66)	2018-11-13	2019-10-31	Lowered Temp.	352	13	0.963723	0.0355921	13
P181	Lowered Temp. (n=66)	2018-11-13	2019-12-02	Normal Temp.	384	32	1.05133	0.0876112	12
P181	Lowered Temp. (n=66)	2018-11-13	2020-02-18	Lowered Temp.	462	78	1.26489	0.213552	11
P181	Lowered Temp. (n=66)	2018-11-13	2020-03-30	Normal Temp.	503	41	1.37714	0.112252	10
P181	Lowered Temp. (n=66)	2018-11-13	2020-04-04	Lowered Temp.	508	5	1.39083	0.0136893	9
P181	Lowered Temp. (n=66)	2018-11-13	2020-04-21	Normal Temp.	525	17	1.43737	0.0465435	8
P181	Lowered Temp. (n=66)	2018-11-13	2020-04-22	Lowered Temp.	526	1	1.44011	0.00273785	7
P181	Lowered Temp. (n=66)	2018-11-13	2020-08-03	Normal Temp.	629	103	1.72211	0.281999	6
P181	Lowered Temp. (n=66)	2018-11-13	2020-08-07	Lowered Temp.	633	4	1.73306	0.0109514	5
P181	Lowered Temp. (n=66)	2018-11-13	2020-11-01	Normal Temp.	719	86	1.96851	0.235455	4
P181	Lowered Temp. (n=66)	2018-11-13	2021-02-14	Lowered Temp.	824	105	2.25599	0.287474	3
P181	Lowered Temp. (n=66)	2018-11-13	2021-03-03	Normal Temp.	841	17	2.30253	0.0465435	2
P181	Lowered Temp. (n=66)	2018-11-13	2024-05-27	Tel. follow-up	2022	1181	5.53593	3.2334	1
P183	Lowered Temp. (n=66)	2018-12-04	2018-12-13	Normal Temp.	9	9	0.0246407	0.0246407	20
P183	Lowered Temp. (n=66)	2018-12-04	2019-03-28	Lowered Temp.	114	105	0.312115	0.287474	19
P183	Lowered Temp. (n=66)	2018-12-04	2019-07-10	Normal Temp.	218	104	0.596851	0.284736	18
P183	Lowered Temp. (n=66)	2018-12-04	2019-07-18	Lowered Temp.	226	8	0.618754	0.0219028	17
P183	Lowered Temp. (n=66)	2018-12-04	2019-09-05	Normal Temp.	275	49	0.752909	0.134155	16
P183	Lowered Temp. (n=66)	2018-12-04	2019-09-07	Lowered Temp.	277	2	0.758385	0.0054757	15
P183	Lowered Temp. (n=66)	2018-12-04	2019-10-18	Normal Temp.	318	41	0.870637	0.112252	14
P183	Lowered Temp. (n=66)	2018-12-04	2019-10-31	Lowered Temp.	331	13	0.906229	0.0355921	13
P183	Lowered Temp. (n=66)	2018-12-04	2019-12-01	Normal Temp.	362	31	0.991102	0.0848734	12
P183	Lowered Temp. (n=66)	2018-12-04	2020-02-21	Lowered Temp.	444	82	1.21561	0.224504	11
P183	Lowered Temp. (n=66)	2018-12-04	2020-03-30	Normal Temp.	482	38	1.31964	0.104038	10
P183	Lowered Temp. (n=66)	2018-12-04	2020-04-07	Lowered Temp.	490	8	1.34155	0.0219028	9
P183	Lowered Temp. (n=66)	2018-12-04	2020-04-20	Normal Temp.	503	13	1.37714	0.0355921	8
P183	Lowered Temp. (n=66)	2018-12-04	2020-04-22	Lowered Temp.	505	2	1.38261	0.0054757	7
P183	Lowered Temp. (n=66)	2018-12-04	2020-08-03	Normal Temp.	608	103	1.66461	0.281999	6
P183	Lowered Temp. (n=66)	2018-12-04	2020-08-07	Lowered Temp.	612	4	1.67556	0.0109514	5
P183	Lowered Temp. (n=66)	2018-12-04	2020-11-01	Normal Temp.	698	86	1.91102	0.235455	4
P183	Lowered Temp. (n=66)	2018-12-04	2021-02-01	Normal Temp.	790	92	2.1629	0.251882	3
P183	Lowered Temp. (n=66)	2018-12-04	2021-02-14	Lowered Temp.	803	13	2.19849	0.0355921	2
P183	Lowered Temp. (n=66)	2018-12-04	2024-05-27	Tel. follow-up	2001	1198	5.47844	3.27995	1
P184	Lowered Temp. (n=66)	2018-12-04	2018-12-16	Normal Temp.	12	12	0.0328542	0.0328542	10
P184	Lowered Temp. (n=66)	2018-12-04	2019-01-05	Lowered Temp.	32	20	0.0876112	0.054757	9
P184	Lowered Temp. (n=66)	2018-12-04	2019-01-08	Normal Temp.	35	3	0.0958248	0.00821355	8
P184	Lowered Temp. (n=66)	2018-12-04	2019-01-31	Lowered Temp.	58	23	0.158795	0.0629706	7
P184	Lowered Temp. (n=66)	2018-12-04	2019-12-29	Normal Temp.	390	332	1.06776	0.908966	6
P184	Lowered Temp. (n=66)	2018-12-04	2020-01-09	Lowered Temp.	401	11	1.09788	0.0301164	5
P184	Lowered Temp. (n=66)	2018-12-04	2020-12-04	Normal Temp.	731	330	2.00137	0.903491	4
P184	Lowered Temp. (n=66)	2018-12-04	2021-01-07	Lowered Temp.	765	34	2.09446	0.0930869	3
P184	Lowered Temp. (n=66)	2018-12-04	2021-03-16	Normal Temp.	833	68	2.28063	0.186174	2
P184	Lowered Temp. (n=66)	2018-12-04	2024-05-27	Tel. follow-up	2001	1168	5.47844	3.19781	1
P187	Normal Temp. (n=52)	2019-08-20	2021-03-19	Normal Temp.	577	577	1.57974	1.57974	2
P187	Normal Temp. (n=52)	2019-08-20	2024-05-27	Tel. follow-up	1742	1165	4.76934	3.1896	1
P191	Lowered Temp. (n=66)	2019-08-29	2019-12-15	Normal Temp.	108	108	0.295688	0.295688	6
P191	Lowered Temp. (n=66)	2019-08-29	2020-01-18	Lowered Temp.	142	34	0.388775	0.0930869	5
P191	Lowered Temp. (n=66)	2019-08-29	2020-06-25	Normal Temp.	301	159	0.824093	0.435318	4
P191	Lowered Temp. (n=66)	2019-08-29	2020-06-29	Lowered Temp.	305	4	0.835044	0.0109514	3
P191	Lowered Temp. (n=66)	2019-08-29	2021-01-25	Normal Temp.	515	210	1.40999	0.574949	2
P191	Lowered Temp. (n=66)	2019-08-29	2024-05-27	Tel. follow-up	1733	1218	4.7447	3.3347	1
P193	Normal Temp. (n=52)	2019-08-22	2021-02-04	Normal Temp.	532	532	1.45654	1.45654	2
P193	Normal Temp. (n=52)	2019-08-22	2024-05-27	Tel. follow-up	1740	1208	4.76386	3.30732	1
P202	Lowered Temp. (n=66)	2019-04-16	2019-05-22	Normal Temp.	36	36	0.0985626	0.0985626	4
P202	Lowered Temp. (n=66)	2019-04-16	2019-05-28	Lowered Temp.	42	6	0.11499	0.0164271	3
P202	Lowered Temp. (n=66)	2019-04-16	2021-02-19	Normal Temp.	675	633	1.84805	1.73306	2
P202	Lowered Temp. (n=66)	2019-04-16	2024-05-27	Tel. follow-up	1868	1193	5.11431	3.26626	1
P207	Normal Temp. (n=52)	2019-04-18	2021-03-05	Normal Temp.	687	687	1.8809	1.8809	2
P207	Normal Temp. (n=52)	2019-04-18	2024-05-27	Tel. follow-up	1866	1179	5.10883	3.22793	1
P208	Lowered Temp. (n=66)	2019-04-16	2019-08-23	Normal Temp.	129	129	0.353183	0.353183	8
P208	Lowered Temp. (n=66)	2019-04-16	2019-11-10	Lowered Temp.	208	79	0.569473	0.21629	7
P208	Lowered Temp. (n=66)	2019-04-16	2020-03-16	Normal Temp.	335	127	0.91718	0.347707	6
P208	Lowered Temp. (n=66)	2019-04-16	2020-03-17	Lowered Temp.	336	1	0.919918	0.00273785	5
P208	Lowered Temp. (n=66)	2019-04-16	2021-01-27	Normal Temp.	652	316	1.78508	0.865161	4
P208	Lowered Temp. (n=66)	2019-04-16	2021-02-15	Lowered Temp.	671	19	1.8371	0.0520192	3
P208	Lowered Temp. (n=66)	2019-04-16	2021-03-05	Normal Temp.	689	18	1.88638	0.0492813	2
P208	Lowered Temp. (n=66)	2019-04-16	2024-05-27	Tel. follow-up	1868	1179	5.11431	3.22793	1
P216	Lowered Temp. (n=66)	2019-04-18	2019-04-27	Normal Temp.	9	9	0.0246407	0.0246407	18
P216	Lowered Temp. (n=66)	2019-04-18	2019-05-25	Lowered Temp.	37	28	0.1013	0.0766598	17
P216	Lowered Temp. (n=66)	2019-04-18	2019-07-09	Normal Temp.	82	45	0.224504	0.123203	16
P216	Lowered Temp. (n=66)	2019-04-18	2020-01-23	Lowered Temp.	280	198	0.766598	0.542094	15
P216	Lowered Temp. (n=66)	2019-04-18	2020-03-18	Normal Temp.	335	55	0.91718	0.150582	14
P216	Lowered Temp. (n=66)	2019-04-18	2020-03-21	Lowered Temp.	338	3	0.925394	0.00821355	13
P216	Lowered Temp. (n=66)	2019-04-18	2020-04-22	Normal Temp.	370	32	1.013	0.0876112	12
P216	Lowered Temp. (n=66)	2019-04-18	2020-04-22	Normal Temp.	370	0	1.013	0	11
P216	Lowered Temp. (n=66)	2019-04-18	2020-05-27	Lowered Temp.	405	35	1.10883	0.0958248	10
P216	Lowered Temp. (n=66)	2019-04-18	2020-05-30	Lowered Temp.	408	3	1.11704	0.00821355	9
P216	Lowered Temp. (n=66)	2019-04-18	2020-06-25	Normal Temp.	434	26	1.18823	0.0711841	8
P216	Lowered Temp. (n=66)	2019-04-18	2020-07-01	Normal Temp.	440	6	1.20465	0.0164271	7
P216	Lowered Temp. (n=66)	2019-04-18	2020-07-06	Lowered Temp.	445	5	1.21834	0.0136893	6
P216	Lowered Temp. (n=66)	2019-04-18	2020-07-23	Lowered Temp.	462	17	1.26489	0.0465435	5
P216	Lowered Temp. (n=66)	2019-04-18	2021-02-26	Normal Temp.	680	218	1.86174	0.596851	4
P216	Lowered Temp. (n=66)	2019-04-18	2021-02-28	Lowered Temp.	682	2	1.86721	0.0054757	3
P216	Lowered Temp. (n=66)	2019-04-18	2021-03-04	Normal Temp.	686	4	1.87817	0.0109514	2
P216	Lowered Temp. (n=66)	2019-04-18	2024-05-27	Tel. follow-up	1866	1180	5.10883	3.23066	1
P221	Normal Temp. (n=52)	2019-04-16	2021-03-10	Normal Temp.	694	694	1.90007	1.90007	2
P221	Normal Temp. (n=52)	2019-04-16	2024-05-27	Tel. follow-up	1868	1174	5.11431	3.21424	1
P222	Lowered Temp. (n=66)	2019-04-23	2019-11-24	Normal Temp.	215	215	0.588638	0.588638	6
P222	Lowered Temp. (n=66)	2019-04-23	2019-12-17	Lowered Temp.	238	23	0.651608	0.0629706	5
P222	Lowered Temp. (n=66)	2019-04-23	2021-01-27	Normal Temp.	645	407	1.76591	1.11431	4
P222	Lowered Temp. (n=66)	2019-04-23	2021-02-22	Lowered Temp.	671	26	1.8371	0.0711841	3
P222	Lowered Temp. (n=66)	2019-04-23	2021-03-12	Normal Temp.	689	18	1.88638	0.0492813	2
P222	Lowered Temp. (n=66)	2019-04-23	2024-05-27	Tel. follow-up	1861	1172	5.09514	3.20876	1
P223	Lowered Temp. (n=66)	2019-04-23	2019-04-26	Normal Temp.	3	3	0.00821355	0.00821355	4
P223	Lowered Temp. (n=66)	2019-04-23	2021-03-01	Lowered Temp.	678	675	1.85626	1.84805	3
P223	Lowered Temp. (n=66)	2019-04-23	2021-03-12	Normal Temp.	689	11	1.88638	0.0301164	2
P223	Lowered Temp. (n=66)	2019-04-23	2024-05-27	Tel. follow-up	1861	1172	5.09514	3.20876	1
P226	Normal Temp. (n=52)	2019-09-19	2021-02-24	Normal Temp.	524	524	1.43463	1.43463	2
P226	Normal Temp. (n=52)	2019-09-19	2024-05-27	Tel. follow-up	1712	1188	4.6872	3.25257	1
P229	Lowered Temp. (n=66)	2019-09-10	2020-06-13	Normal Temp.	277	277	0.758385	0.758385	6
P229	Lowered Temp. (n=66)	2019-09-10	2020-06-16	Lowered Temp.	280	3	0.766598	0.00821355	5
P229	Lowered Temp. (n=66)	2019-09-10	2020-11-27	Normal Temp.	444	164	1.21561	0.449008	4
P229	Lowered Temp. (n=66)	2019-09-10	2021-02-14	Lowered Temp.	523	79	1.4319	0.21629	3
P229	Lowered Temp. (n=66)	2019-09-10	2021-02-16	Normal Temp.	525	2	1.43737	0.0054757	2
P229	Lowered Temp. (n=66)	2019-09-10	2024-05-27	Tel. follow-up	1721	1196	4.71184	3.27447	1
P230	Normal Temp. (n=52)	2019-08-22	2021-03-12	Normal Temp.	568	568	1.5551	1.5551	2
P230	Normal Temp. (n=52)	2019-08-22	2024-05-27	Tel. follow-up	1740	1172	4.76386	3.20876	1
P232	Lowered Temp. (n=66)	2019-09-05	2020-12-31	Normal Temp.	483	483	1.32238	1.32238	4
P232	Lowered Temp. (n=66)	2019-09-05	2021-01-17	Lowered Temp.	500	17	1.36893	0.0465435	3
P232	Lowered Temp. (n=66)	2019-09-05	2021-02-25	Normal Temp.	539	39	1.4757	0.106776	2
P232	Lowered Temp. (n=66)	2019-09-05	2024-05-27	Tel. follow-up	1726	1187	4.72553	3.24983	1
P234	Normal Temp. (n=52)	2019-09-10	2021-03-02	Normal Temp.	539	539	1.4757	1.4757	2
P234	Normal Temp. (n=52)	2019-09-10	2024-05-27	Tel. follow-up	1721	1182	4.71184	3.23614	1
P239	Lowered Temp. (n=66)	2019-10-10	2019-10-13	Normal Temp.	3	3	0.00821355	0.00821355	4
P239	Lowered Temp. (n=66)	2019-10-10	2020-11-20	Lowered Temp.	407	404	1.11431	1.10609	3
P239	Lowered Temp. (n=66)	2019-10-10	2021-03-10	Normal Temp.	517	110	1.41547	0.301164	2
P239	Lowered Temp. (n=66)	2019-10-10	2024-05-27	Tel. follow-up	1691	1174	4.62971	3.21424	1
P242	Normal Temp. (n=52)	2019-09-19	2021-03-11	Normal Temp.	539	539	1.4757	1.4757	2
P242	Normal Temp. (n=52)	2019-09-19	2024-05-27	Tel. follow-up	1712	1173	4.6872	3.2115	1
P249	Lowered Temp. (n=66)	2019-08-27	2019-11-16	Normal Temp.	81	81	0.221766	0.221766	4
P249	Lowered Temp. (n=66)	2019-08-27	2019-11-24	Lowered Temp.	89	8	0.243669	0.0219028	3
P249	Lowered Temp. (n=66)	2019-08-27	2021-02-05	Normal Temp.	528	439	1.44559	1.20192	2
P249	Lowered Temp. (n=66)	2019-08-27	2024-05-27	Tel. follow-up	1735	1207	4.75017	3.30459	1
P250	Normal Temp. (n=52)	2019-09-10	2021-02-19	Normal Temp.	528	528	1.44559	1.44559	2
P250	Normal Temp. (n=52)	2019-09-10	2024-05-27	Tel. follow-up	1721	1193	4.71184	3.26626	1
P254	Lowered Temp. (n=66)	2019-09-17	2020-11-06	Normal Temp.	416	416	1.13895	1.13895	4
P254	Lowered Temp. (n=66)	2019-09-17	2021-03-01	Lowered Temp.	531	115	1.4538	0.314853	3
P254	Lowered Temp. (n=66)	2019-09-17	2021-03-09	Normal Temp.	539	8	1.4757	0.0219028	2
P254	Lowered Temp. (n=66)	2019-09-17	2024-05-27	Tel. follow-up	1714	1175	4.69268	3.21697	1
P255	Lowered Temp. (n=66)	2019-08-27	2019-11-07	Normal Temp.	72	72	0.197125	0.197125	8
P255	Lowered Temp. (n=66)	2019-08-27	2020-11-18	Normal Temp.	449	377	1.2293	1.03217	7
P255	Lowered Temp. (n=66)	2019-08-27	2020-12-02	Lowered Temp.	463	14	1.26762	0.0383299	6
P255	Lowered Temp. (n=66)	2019-08-27	2021-01-25	Normal Temp.	517	54	1.41547	0.147844	5
P255	Lowered Temp. (n=66)	2019-08-27	2021-03-01	Normal Temp.	552	35	1.51129	0.0958248	4
P255	Lowered Temp. (n=66)	2019-08-27	2021-03-02	Lowered Temp.	553	1	1.51403	0.00273785	3
P255	Lowered Temp. (n=66)	2019-08-27	2021-05-15	Lowered Temp.	627	74	1.71663	0.202601	2
P255	Lowered Temp. (n=66)	2019-08-27	2024-05-27	Tel. follow-up	1735	1108	4.75017	3.03354	1
P261	Lowered Temp. (n=66)	2019-09-12	2019-10-24	Normal Temp.	42	42	0.11499	0.11499	4
P261	Lowered Temp. (n=66)	2019-09-12	2021-01-06	Lowered Temp.	482	440	1.31964	1.20465	3
P261	Lowered Temp. (n=66)	2019-09-12	2021-02-19	Normal Temp.	526	44	1.44011	0.120465	2
P261	Lowered Temp. (n=66)	2019-09-12	2024-05-27	Tel. follow-up	1719	1193	4.70637	3.26626	1
P266	Normal Temp. (n=52)	2019-08-29	2021-02-05	Normal Temp.	526	526	1.44011	1.44011	2
P266	Normal Temp. (n=52)	2019-08-29	2024-05-27	Tel. follow-up	1733	1207	4.7447	3.30459	1
P276	Lowered Temp. (n=66)	2019-08-29	2019-09-22	Normal Temp.	24	24	0.0657084	0.0657084	6
P276	Lowered Temp. (n=66)	2019-08-29	2019-12-16	Lowered Temp.	109	85	0.298426	0.232717	5
P276	Lowered Temp. (n=66)	2019-08-29	2020-10-28	Normal Temp.	426	317	1.16632	0.867899	4
P276	Lowered Temp. (n=66)	2019-08-29	2020-12-16	Lowered Temp.	475	49	1.30048	0.134155	3
P276	Lowered Temp. (n=66)	2019-08-29	2021-03-04	Normal Temp.	553	78	1.51403	0.213552	2
P276	Lowered Temp. (n=66)	2019-08-29	2024-05-27	Tel. follow-up	1733	1180	4.7447	3.23066	1
P277	Lowered Temp. (n=66)	2019-08-29	2019-12-21	Normal Temp.	114	114	0.312115	0.312115	4
P277	Lowered Temp. (n=66)	2019-08-29	2019-12-27	Lowered Temp.	120	6	0.328542	0.0164271	3
P277	Lowered Temp. (n=66)	2019-08-29	2021-03-03	Normal Temp.	552	432	1.51129	1.18275	2
P277	Lowered Temp. (n=66)	2019-08-29	2024-05-27	Tel. follow-up	1733	1181	4.7447	3.2334	1
P282	Lowered Temp. (n=66)	2019-09-12	2020-12-12	Normal Temp.	457	457	1.2512	1.2512	4
P282	Lowered Temp. (n=66)	2019-09-12	2021-02-26	Normal Temp.	533	76	1.45927	0.208077	3
P282	Lowered Temp. (n=66)	2019-09-12	2021-02-26	Lowered Temp.	533	0	1.45927	0	2
P282	Lowered Temp. (n=66)	2019-09-12	2024-05-27	Tel. follow-up	1719	1186	4.70637	3.24709	1
P283	Lowered Temp. (n=66)	2019-08-27	2019-12-02	Normal Temp.	97	97	0.265572	0.265572	12
P283	Lowered Temp. (n=66)	2019-08-27	2020-07-06	Lowered Temp.	314	217	0.859685	0.594114	11
P283	Lowered Temp. (n=66)	2019-08-27	2020-10-03	Normal Temp.	403	89	1.10335	0.243669	10
P283	Lowered Temp. (n=66)	2019-08-27	2020-10-09	Lowered Temp.	409	6	1.11978	0.0164271	9
P283	Lowered Temp. (n=66)	2019-08-27	2020-11-02	Normal Temp.	433	24	1.18549	0.0657084	8
P283	Lowered Temp. (n=66)	2019-08-27	2020-11-11	Lowered Temp.	442	9	1.21013	0.0246407	7
P283	Lowered Temp. (n=66)	2019-08-27	2020-11-30	Normal Temp.	461	19	1.26215	0.0520192	6
P283	Lowered Temp. (n=66)	2019-08-27	2020-12-04	Lowered Temp.	465	4	1.2731	0.0109514	5
P283	Lowered Temp. (n=66)	2019-08-27	2020-12-14	Normal Temp.	475	10	1.30048	0.0273785	4
P283	Lowered Temp. (n=66)	2019-08-27	2021-03-01	Lowered Temp.	552	77	1.51129	0.210815	3
P283	Lowered Temp. (n=66)	2019-08-27	2021-03-08	Normal Temp.	559	7	1.53046	0.019165	2
P283	Lowered Temp. (n=66)	2019-08-27	2024-05-27	Tel. follow-up	1735	1176	4.75017	3.21971	1
P285	Normal Temp. (n=52)	2019-09-19	2021-02-04	Normal Temp.	504	504	1.37988	1.37988	2
P285	Normal Temp. (n=52)	2019-09-19	2024-05-27	Tel. follow-up	1712	1208	4.6872	3.30732	1
P290	Normal Temp. (n=52)	2019-09-03	2021-03-10	Normal Temp.	554	554	1.51677	1.51677	2
P290	Normal Temp. (n=52)	2019-09-03	2024-05-27	Tel. follow-up	1728	1174	4.73101	3.21424	1
P291	Normal Temp. (n=52)	2019-09-03	2021-02-22	Normal Temp.	538	538	1.47296	1.47296	2
P291	Normal Temp. (n=52)	2019-09-03	2024-05-27	Tel. follow-up	1728	1190	4.73101	3.25804	1
P295	Normal Temp. (n=52)	2019-09-03	2021-03-09	Normal Temp.	553	553	1.51403	1.51403	2
P295	Normal Temp. (n=52)	2019-09-03	2024-05-27	Tel. follow-up	1728	1175	4.73101	3.21697	1
P296	Normal Temp. (n=52)	2019-09-15	2021-01-29	Normal Temp.	502	502	1.3744	1.3744	2
P296	Normal Temp. (n=52)	2019-09-15	2024-05-27	Tel. follow-up	1716	1214	4.69815	3.32375	1
P298	Normal Temp. (n=52)	2019-09-17	2021-03-03	Normal Temp.	533	533	1.45927	1.45927	2
P298	Normal Temp. (n=52)	2019-09-17	2024-05-27	Tel. follow-up	1714	1181	4.69268	3.2334	1
P299	Lowered Temp. (n=66)	2019-09-10	2020-02-14	Normal Temp.	157	157	0.429843	0.429843	8
P299	Lowered Temp. (n=66)	2019-09-10	2020-02-17	Lowered Temp.	160	3	0.438056	0.00821355	7
P299	Lowered Temp. (n=66)	2019-09-10	2020-06-02	Normal Temp.	266	106	0.728268	0.290212	6
P299	Lowered Temp. (n=66)	2019-09-10	2020-06-06	Lowered Temp.	270	4	0.73922	0.0109514	5
P299	Lowered Temp. (n=66)	2019-09-10	2020-11-26	Normal Temp.	443	173	1.21287	0.473648	4
P299	Lowered Temp. (n=66)	2019-09-10	2021-02-14	Lowered Temp.	523	80	1.4319	0.219028	3
P299	Lowered Temp. (n=66)	2019-09-10	2021-03-02	Normal Temp.	539	16	1.4757	0.0438056	2
P299	Lowered Temp. (n=66)	2019-09-10	2024-05-27	Tel. follow-up	1721	1182	4.71184	3.23614	1
P301	Normal Temp. (n=52)	2019-09-12	2021-02-22	Normal Temp.	529	529	1.44832	1.44832	2
P301	Normal Temp. (n=52)	2019-09-12	2024-05-27	Tel. follow-up	1719	1190	4.70637	3.25804	1
P304	Normal Temp. (n=52)	2019-09-19	2021-02-09	Normal Temp.	509	509	1.39357	1.39357	2
P304	Normal Temp. (n=52)	2019-09-19	2024-05-27	Tel. follow-up	1712	1203	4.6872	3.29363	1
P308	Normal Temp. (n=52)	2019-09-17	2021-03-17	Normal Temp.	547	547	1.4976	1.4976	2
P308	Normal Temp. (n=52)	2019-09-17	2024-05-27	Tel. follow-up	1714	1167	4.69268	3.19507	1
P310	Lowered Temp. (n=66)	2019-09-05	2019-09-21	Normal Temp.	16	16	0.0438056	0.0438056	8
P310	Lowered Temp. (n=66)	2019-09-05	2019-12-06	Lowered Temp.	92	76	0.251882	0.208077	7
P310	Lowered Temp. (n=66)	2019-09-05	2020-04-02	Normal Temp.	210	118	0.574949	0.323066	6
P310	Lowered Temp. (n=66)	2019-09-05	2020-04-03	Lowered Temp.	211	1	0.577687	0.00273785	5
P310	Lowered Temp. (n=66)	2019-09-05	2020-12-14	Normal Temp.	466	255	1.27584	0.698152	4
P310	Lowered Temp. (n=66)	2019-09-05	2021-02-05	Lowered Temp.	519	53	1.42094	0.145106	3
P310	Lowered Temp. (n=66)	2019-09-05	2021-03-03	Normal Temp.	545	26	1.49213	0.0711841	2
P310	Lowered Temp. (n=66)	2019-09-05	2024-05-27	Tel. follow-up	1726	1181	4.72553	3.2334	1
P311	Normal Temp. (n=52)	2019-09-19	2021-03-16	Normal Temp.	544	544	1.48939	1.48939	2
P311	Normal Temp. (n=52)	2019-09-19	2024-05-27	Tel. follow-up	1712	1168	4.6872	3.19781	1
P316	Lowered Temp. (n=66)	2019-10-10	2019-11-03	Normal Temp.	24	24	0.0657084	0.0657084	8
P316	Lowered Temp. (n=66)	2019-10-10	2020-05-24	Normal Temp.	227	203	0.621492	0.555784	7
P316	Lowered Temp. (n=66)	2019-10-10	2020-05-30	Lowered Temp.	233	6	0.637919	0.0164271	6
P316	Lowered Temp. (n=66)	2019-10-10	2020-11-25	Normal Temp.	412	179	1.12799	0.490075	5
P316	Lowered Temp. (n=66)	2019-10-10	2021-01-18	Lowered Temp.	466	54	1.27584	0.147844	4
P316	Lowered Temp. (n=66)	2019-10-10	2021-02-21	Lowered Temp.	500	34	1.36893	0.0930869	3
P316	Lowered Temp. (n=66)	2019-10-10	2021-03-12	Normal Temp.	519	19	1.42094	0.0520192	2
P316	Lowered Temp. (n=66)	2019-10-10	2024-05-27	Tel. follow-up	1691	1172	4.62971	3.20876	1
P320	Lowered Temp. (n=66)	2019-10-10	2019-10-29	Normal Temp.	19	19	0.0520192	0.0520192	8
P320	Lowered Temp. (n=66)	2019-10-10	2020-01-02	Lowered Temp.	84	65	0.229979	0.17796	7
P320	Lowered Temp. (n=66)	2019-10-10	2020-03-26	Normal Temp.	168	84	0.459959	0.229979	6
P320	Lowered Temp. (n=66)	2019-10-10	2020-03-31	Lowered Temp.	173	5	0.473648	0.0136893	5
P320	Lowered Temp. (n=66)	2019-10-10	2020-04-14	Normal Temp.	187	14	0.511978	0.0383299	4
P320	Lowered Temp. (n=66)	2019-10-10	2020-05-10	Lowered Temp.	213	26	0.583162	0.0711841	3
P320	Lowered Temp. (n=66)	2019-10-10	2021-03-01	Normal Temp.	508	295	1.39083	0.807666	2
P320	Lowered Temp. (n=66)	2019-10-10	2024-05-27	Tel. follow-up	1691	1183	4.62971	3.23888	1
P323	Lowered Temp. (n=66)	2019-11-04	2020-08-31	Normal Temp.	301	301	0.824093	0.824093	4
P323	Lowered Temp. (n=66)	2019-11-04	2020-12-08	Lowered Temp.	400	99	1.09514	0.271047	3
P323	Lowered Temp. (n=66)	2019-11-04	2021-03-10	Normal Temp.	492	92	1.34702	0.251882	2
P323	Lowered Temp. (n=66)	2019-11-04	2024-05-27	Tel. follow-up	1666	1174	4.56126	3.21424	1
P326	Normal Temp. (n=52)	2019-11-14	2021-03-12	Normal Temp.	484	484	1.32512	1.32512	2
P326	Normal Temp. (n=52)	2019-11-14	2024-05-27	Tel. follow-up	1656	1172	4.53388	3.20876	1
P330	Normal Temp. (n=52)	2019-12-10	2021-01-13	Normal Temp.	400	400	1.09514	1.09514	2
P330	Normal Temp. (n=52)	2019-12-10	2024-05-27	Tel. follow-up	1630	1230	4.4627	3.36756	1
P333	Lowered Temp. (n=66)	2019-12-10	2019-12-23	Normal Temp.	13	13	0.0355921	0.0355921	6
P333	Lowered Temp. (n=66)	2019-12-10	2020-01-06	Lowered Temp.	27	14	0.073922	0.0383299	5
P333	Lowered Temp. (n=66)	2019-12-10	2020-12-13	Normal Temp.	369	342	1.01027	0.936345	4
P333	Lowered Temp. (n=66)	2019-12-10	2021-01-27	Normal Temp.	414	45	1.13347	0.123203	3
P333	Lowered Temp. (n=66)	2019-12-10	2021-03-01	Lowered Temp.	447	33	1.22382	0.0903491	2
P333	Lowered Temp. (n=66)	2019-12-10	2024-05-27	Tel. follow-up	1630	1183	4.4627	3.23888	1
P337	Normal Temp. (n=52)	2019-12-13	2021-01-18	Normal Temp.	402	402	1.10062	1.10062	2
P337	Normal Temp. (n=52)	2019-12-13	2024-05-27	Tel. follow-up	1627	1225	4.45448	3.35387	1
P338	Normal Temp. (n=52)	2019-12-17	2021-03-10	Normal Temp.	449	449	1.2293	1.2293	2
P338	Normal Temp. (n=52)	2019-12-17	2024-05-27	Tel. follow-up	1623	1174	4.44353	3.21424	1
P341	Lowered Temp. (n=66)	2019-12-17	2020-08-13	Normal Temp.	240	240	0.657084	0.657084	6
P341	Lowered Temp. (n=66)	2019-12-17	2020-08-21	Lowered Temp.	248	8	0.678987	0.0219028	5
P341	Lowered Temp. (n=66)	2019-12-17	2021-01-16	Normal Temp.	396	148	1.08419	0.405202	4
P341	Lowered Temp. (n=66)	2019-12-17	2021-01-22	Normal Temp.	402	6	1.10062	0.0164271	3
P341	Lowered Temp. (n=66)	2019-12-17	2021-01-23	Lowered Temp.	403	1	1.10335	0.00273785	2
P341	Lowered Temp. (n=66)	2019-12-17	2024-05-27	Tel. follow-up	1623	1220	4.44353	3.34018	1
P348	Lowered Temp. (n=66)	2019-12-17	2021-01-04	Normal Temp.	384	384	1.05133	1.05133	4
P348	Lowered Temp. (n=66)	2019-12-17	2021-02-02	Lowered Temp.	413	29	1.13073	0.0793977	3
P348	Lowered Temp. (n=66)	2019-12-17	2021-02-03	Normal Temp.	414	1	1.13347	0.00273785	2
P348	Lowered Temp. (n=66)	2019-12-17	2024-05-27	Tel. follow-up	1623	1209	4.44353	3.31006	1
P350	Lowered Temp. (n=66)	2020-01-28	2020-01-30	Normal Temp.	2	2	0.0054757	0.0054757	4
P350	Lowered Temp. (n=66)	2020-01-28	2020-04-02	Lowered Temp.	65	63	0.17796	0.172485	3
P350	Lowered Temp. (n=66)	2020-01-28	2021-02-25	Normal Temp.	394	329	1.07871	0.900753	2
P350	Lowered Temp. (n=66)	2020-01-28	2024-05-27	Tel. follow-up	1581	1187	4.32854	3.24983	1
D3. CVD event points used for plotted markers
PatientId	PostHocGroupFig	StudyStartDate	Date	Event	Days	Years
P003	Normal Temp. (n=52)	2018-02-23	2017-11-15	AF	-100	-0.273785
P019	Normal Temp. (n=52)	2018-03-02	2017-11-22	AF	-100	-0.273785
P032	Normal Temp. (n=52)	2018-03-02	2022-07-01	PAD	1582	4.33128
P041	Lowered Temp. (n=66)	2018-07-10	2018-04-01	AF	-100	-0.273785
P083	Lowered Temp. (n=66)	2018-07-26	2018-04-17	AF	-100	-0.273785
P103	Lowered Temp. (n=66)	2018-07-26	2018-04-17	AF	-100	-0.273785
P108	Lowered Temp. (n=66)	2018-08-21	2018-05-13	AF	-100	-0.273785
P126	Lowered Temp. (n=66)	2018-09-04	2022-06-01	CA	1366	3.7399
P126	Lowered Temp. (n=66)	2018-09-04	2023-05-01	PAD	1700	4.65435
P126	Lowered Temp. (n=66)	2018-09-04	2022-06-01	LAE	1366	3.7399
P128	Lowered Temp. (n=66)	2018-09-13	2018-06-05	AF	-100	-0.273785
P135	Lowered Temp. (n=66)	2018-09-27	2023-02-01	PAD	1588	4.34771
P154	Lowered Temp. (n=66)	2018-10-23	2023-11-01	PAD	1835	5.02396
P174	Lowered Temp. (n=66)	2018-11-01	2020-04-01	CA	517	1.41547
P176	Lowered Temp. (n=66)	2018-11-01	2023-10-01	PAD	1795	4.91444
P183	Lowered Temp. (n=66)	2018-12-04	2022-10-01	PAD	1397	3.82478
P191	Lowered Temp. (n=66)	2019-08-29	2019-05-21	AF	-100	-0.273785
P202	Lowered Temp. (n=66)	2019-04-16	2020-08-01	LAE	473	1.295
P249	Lowered Temp. (n=66)	2019-08-27	2019-05-19	AF	-100	-0.273785
P261	Lowered Temp. (n=66)	2019-09-12	2019-06-04	AF	-100	-0.273785
P266	Normal Temp. (n=52)	2019-08-29	2019-05-21	AF	-100	-0.273785
P282	Lowered Temp. (n=66)	2019-09-12	2023-08-01	CA	1419	3.88501
P298	Normal Temp. (n=52)	2019-09-17	2022-10-01	LAE	1110	3.03901
P316	Lowered Temp. (n=66)	2019-10-10	2019-07-02	AF	-100	-0.273785
P330	Normal Temp. (n=52)	2019-12-10	2019-09-01	AF	-100	-0.273785
D4. Event counts by PTD group and event type
PostHocGroup	Event	n_events
Normal Temp. (n=52)	AF	4
Lowered Temp. (n=66)	AF	9
Normal Temp. (n=52)	CA	0
Lowered Temp. (n=66)	CA	3
Normal Temp. (n=52)	LAE	1
Lowered Temp. (n=66)	LAE	2
Normal Temp. (n=52)	PAD	1
Lowered Temp. (n=66)	PAD	5
D5. Minimal patient-level plotting data
PatientId	PostHocGroup	PostHocGroupFig	StudyStartDate	StudyEndDate	AF	CA.Date	LAE.Date	PAD.Date	AF.CA.LAE.PAD
P001	Lowered Temp.	Lowered Temp. (n=66)	2018-01-30	2020-08-11	No				No
P003	Normal Temp.	Normal Temp. (n=52)	2018-02-23	2020-08-05	Yes				Yes
P005	Normal Temp.	Normal Temp. (n=52)	2018-02-22	2018-10-28	No				No
P008	Normal Temp.	Normal Temp. (n=52)	2018-02-22	2020-08-05	No				No
P010	Normal Temp.	Normal Temp. (n=52)	2018-02-23	2019-01-17	No				No
P014	Lowered Temp.	Lowered Temp. (n=66)	2018-02-23	2020-08-05	No				No
P015	Lowered Temp.	Lowered Temp. (n=66)	2018-02-22	2020-08-07	No				No
P016	Normal Temp.	Normal Temp. (n=52)	2018-02-22	2020-08-12	No				No
P019	Normal Temp.	Normal Temp. (n=52)	2018-03-02	2020-07-06	Yes				Yes
P020	Normal Temp.	Normal Temp. (n=52)	2018-03-02	2020-05-15	No				No
P021	Lowered Temp.	Lowered Temp. (n=66)	2018-02-22	2020-02-05	No				No
P026	Lowered Temp.	Lowered Temp. (n=66)	2018-03-02	2020-05-13	No				No
P029	Lowered Temp.	Lowered Temp. (n=66)	2018-07-05	2020-08-10	No				No
P030	Normal Temp.	Normal Temp. (n=52)	2018-08-14	2020-10-08	No				No
P032	Normal Temp.	Normal Temp. (n=52)	2018-03-02	2019-02-28	No			2022-07-01	Yes
P034	Lowered Temp.	Lowered Temp. (n=66)	2018-09-04	2021-02-05	No				No
P041	Lowered Temp.	Lowered Temp. (n=66)	2018-07-10	2020-10-07	Yes				Yes
P047	Normal Temp.	Normal Temp. (n=52)	2018-07-24	2021-01-28	No				No
P058	Lowered Temp.	Lowered Temp. (n=66)	2018-08-14	2020-08-10	No				No
P061	Normal Temp.	Normal Temp. (n=52)	2018-07-19	2021-02-17	No				No
P062	Lowered Temp.	Lowered Temp. (n=66)	2018-07-24	2021-02-17	No				No
P064	Normal Temp.	Normal Temp. (n=52)	2018-07-05	2021-01-27	No				No
P065	Lowered Temp.	Lowered Temp. (n=66)	2018-07-26	2021-02-16	No				No
P068	Normal Temp.	Normal Temp. (n=52)	2018-08-07	2020-08-04	No				No
P070	Lowered Temp.	Lowered Temp. (n=66)	2018-07-10	2021-02-23	No				No
P073	Normal Temp.	Normal Temp. (n=52)	2018-08-09	2021-02-18	No				No
P075	Lowered Temp.	Lowered Temp. (n=66)	2018-07-19	2021-01-18	No				No
P077	Normal Temp.	Normal Temp. (n=52)	2018-07-19	2019-03-19	No				No
P083	Lowered Temp.	Lowered Temp. (n=66)	2018-07-26	2020-10-14	Yes				Yes
P085	Normal Temp.	Normal Temp. (n=52)	2018-08-09	2021-02-15	No				No
P086	Normal Temp.	Normal Temp. (n=52)	2018-08-09	2020-08-10	No				No
P097	Normal Temp.	Normal Temp. (n=52)	2018-08-14	2019-11-11	No				No
P098	Lowered Temp.	Lowered Temp. (n=66)	2018-09-04	2021-03-09	No				No
P100	Lowered Temp.	Lowered Temp. (n=66)	2018-08-09	2020-10-15	No				No
P103	Lowered Temp.	Lowered Temp. (n=66)	2018-07-26	2021-02-17	Yes				Yes
P105	Lowered Temp.	Lowered Temp. (n=66)	2018-08-14	2020-10-15	No				No
P108	Lowered Temp.	Lowered Temp. (n=66)	2018-08-21	2021-01-28	Yes				Yes
P111	Lowered Temp.	Lowered Temp. (n=66)	2018-08-14	2020-08-04	No				No
P112	Normal Temp.	Normal Temp. (n=52)	2018-08-14	2020-10-02	No				No
P115	Normal Temp.	Normal Temp. (n=52)	2018-08-09	2019-06-14	No				No
P116	Lowered Temp.	Lowered Temp. (n=66)	2018-09-18	2020-10-07	No				No
P120	Normal Temp.	Normal Temp. (n=52)	2018-11-14	2020-11-30	No				No
P122	Normal Temp.	Normal Temp. (n=52)	2018-09-27	2020-10-07	No				No
P125	Lowered Temp.	Lowered Temp. (n=66)	2018-09-18	2021-02-25	No				No
P126	Lowered Temp.	Lowered Temp. (n=66)	2018-09-04	2021-03-16	No	2022-06-01	2022-06-01	2023-05-01	Yes
P128	Lowered Temp.	Lowered Temp. (n=66)	2018-09-13	2020-10-01	Yes				Yes
P130	Normal Temp.	Normal Temp. (n=52)	2018-09-13	2020-09-14	No				No
P131	Normal Temp.	Normal Temp. (n=52)	2018-09-18	2019-04-09	No				No
P135	Lowered Temp.	Lowered Temp. (n=66)	2018-09-27	2020-10-13	No			2023-02-01	Yes
P138	Lowered Temp.	Lowered Temp. (n=66)	2018-09-04	2021-02-23	No				No
P140	Lowered Temp.	Lowered Temp. (n=66)	2018-09-27	2020-10-07	No				No
P143	Normal Temp.	Normal Temp. (n=52)	2018-09-04	2020-10-05	No				No
P144	Lowered Temp.	Lowered Temp. (n=66)	2018-11-14	2021-03-17	No				No
P146	Lowered Temp.	Lowered Temp. (n=66)	2018-09-13	2020-10-16	No				No
P150	Lowered Temp.	Lowered Temp. (n=66)	2018-10-11	2020-10-12	No				No
P154	Lowered Temp.	Lowered Temp. (n=66)	2018-10-23	2019-12-16	No			2023-11-01	Yes
P159	Normal Temp.	Normal Temp. (n=52)	2018-09-27	2020-10-16	No				No
P163	Normal Temp.	Normal Temp. (n=52)	2018-09-13	2019-02-07	No				No
P165	Lowered Temp.	Lowered Temp. (n=66)	2018-11-14	2020-11-30	No				No
P170	Normal Temp.	Normal Temp. (n=52)	2018-11-01	2021-01-18	No				No
P173	Lowered Temp.	Lowered Temp. (n=66)	2018-11-06	2021-02-17	No				No
P174	Lowered Temp.	Lowered Temp. (n=66)	2018-11-01	2021-03-16	No	2020-04-01			Yes
P175	Lowered Temp.	Lowered Temp. (n=66)	2018-11-13	2021-03-16	No				No
P176	Lowered Temp.	Lowered Temp. (n=66)	2018-11-01	2021-03-15	No			2023-10-01	Yes
P178	Lowered Temp.	Lowered Temp. (n=66)	2018-11-06	2021-03-10	No				No
P181	Lowered Temp.	Lowered Temp. (n=66)	2018-11-13	2021-03-03	No				No
P183	Lowered Temp.	Lowered Temp. (n=66)	2018-12-04	2021-02-01	No			2022-10-01	Yes
P184	Lowered Temp.	Lowered Temp. (n=66)	2018-12-04	2021-03-16	No				No
P187	Normal Temp.	Normal Temp. (n=52)	2019-08-20	2021-03-19	No				No
P191	Lowered Temp.	Lowered Temp. (n=66)	2019-08-29	2021-01-25	Yes				Yes
P193	Normal Temp.	Normal Temp. (n=52)	2019-08-22	2021-02-04	No				No
P202	Lowered Temp.	Lowered Temp. (n=66)	2019-04-16	2021-02-19	No		2020-08-01		Yes
P207	Normal Temp.	Normal Temp. (n=52)	2019-04-18	2021-03-05	No				No
P208	Lowered Temp.	Lowered Temp. (n=66)	2019-04-16	2021-03-05	No				No
P216	Lowered Temp.	Lowered Temp. (n=66)	2019-04-18	2021-03-04	No				No
P221	Normal Temp.	Normal Temp. (n=52)	2019-04-16	2021-03-10	No				No
P222	Lowered Temp.	Lowered Temp. (n=66)	2019-04-23	2021-03-12	No				No
P223	Lowered Temp.	Lowered Temp. (n=66)	2019-04-23	2021-03-12	No				No
P226	Normal Temp.	Normal Temp. (n=52)	2019-09-19	2021-02-24	No				No
P229	Lowered Temp.	Lowered Temp. (n=66)	2019-09-10	2021-02-16	No				No
P230	Normal Temp.	Normal Temp. (n=52)	2019-08-22	2021-03-12	No				No
P232	Lowered Temp.	Lowered Temp. (n=66)	2019-09-05	2021-02-25	No				No
P234	Normal Temp.	Normal Temp. (n=52)	2019-09-10	2021-03-02	No				No
P239	Lowered Temp.	Lowered Temp. (n=66)	2019-10-10	2021-03-10	No				No
P242	Normal Temp.	Normal Temp. (n=52)	2019-09-19	2021-03-11	No				No
P249	Lowered Temp.	Lowered Temp. (n=66)	2019-08-27	2021-02-05	Yes				Yes
P250	Normal Temp.	Normal Temp. (n=52)	2019-09-10	2021-02-19	No				No
P254	Lowered Temp.	Lowered Temp. (n=66)	2019-09-17	2021-03-09	No				No
P255	Lowered Temp.	Lowered Temp. (n=66)	2019-08-27	2021-01-25	No				No
P261	Lowered Temp.	Lowered Temp. (n=66)	2019-09-12	2021-02-19	Yes				Yes
P266	Normal Temp.	Normal Temp. (n=52)	2019-08-29	2021-02-05	Yes				Yes
P276	Lowered Temp.	Lowered Temp. (n=66)	2019-08-29	2021-03-04	No				No
P277	Lowered Temp.	Lowered Temp. (n=66)	2019-08-29	2021-03-03	No				No
P282	Lowered Temp.	Lowered Temp. (n=66)	2019-09-12	2021-02-26	No	2023-08-01			Yes
P283	Lowered Temp.	Lowered Temp. (n=66)	2019-08-27	2021-03-08	No				No
P285	Normal Temp.	Normal Temp. (n=52)	2019-09-19	2021-02-04	No				No
P290	Normal Temp.	Normal Temp. (n=52)	2019-09-03	2021-03-10	No				No
P291	Normal Temp.	Normal Temp. (n=52)	2019-09-03	2021-02-22	No				No
P295	Normal Temp.	Normal Temp. (n=52)	2019-09-03	2021-03-09	No				No
P296	Normal Temp.	Normal Temp. (n=52)	2019-09-15	2021-01-29	No				No
P298	Normal Temp.	Normal Temp. (n=52)	2019-09-17	2021-03-03	No		2022-10-01		Yes
P299	Lowered Temp.	Lowered Temp. (n=66)	2019-09-10	2021-03-02	No				No
P301	Normal Temp.	Normal Temp. (n=52)	2019-09-12	2021-02-22	No				No
P304	Normal Temp.	Normal Temp. (n=52)	2019-09-19	2021-02-09	No				No
P308	Normal Temp.	Normal Temp. (n=52)	2019-09-17	2021-03-17	No				No
P310	Lowered Temp.	Lowered Temp. (n=66)	2019-09-05	2021-03-03	No				No
P311	Normal Temp.	Normal Temp. (n=52)	2019-09-19	2021-03-16	No				No
P316	Lowered Temp.	Lowered Temp. (n=66)	2019-10-10	2021-03-12	Yes				Yes
P320	Lowered Temp.	Lowered Temp. (n=66)	2019-10-10	2021-03-01	No				No
P323	Lowered Temp.	Lowered Temp. (n=66)	2019-11-04	2021-03-10	No				No
P326	Normal Temp.	Normal Temp. (n=52)	2019-11-14	2021-03-12	No				No
P330	Normal Temp.	Normal Temp. (n=52)	2019-12-10	2021-01-13	Yes				Yes
P333	Lowered Temp.	Lowered Temp. (n=66)	2019-12-10	2021-01-27	No				No
P337	Normal Temp.	Normal Temp. (n=52)	2019-12-13	2021-01-18	No				No
P338	Normal Temp.	Normal Temp. (n=52)	2019-12-17	2021-03-10	No				No
P341	Lowered Temp.	Lowered Temp. (n=66)	2019-12-17	2021-01-22	No				No
P348	Lowered Temp.	Lowered Temp. (n=66)	2019-12-17	2021-02-03	No				No
P350	Lowered Temp.	Lowered Temp. (n=66)	2020-01-28	2021-02-25	No				No

## Sheet: Fig3a
Figure 3a source data: temperature variability cluster classification
A1. Panel summary
panel	source_object	description	n_rows
Fig3a	fig3a_source_data	Patient-level MTK.Asym.Mean and MTK.Asym.Max feature space with k-means cluster labels.	118
A2. Cluster counts
Kmeans.Cluster.Raw	n_patients	ClusterLabel
1	71	C1 (n=71)
2	47	C2 (n=47)
A3. Patient-level cluster feature data
PatientId	MTK.Asym.Max	MTK.Asym.Mean	Kmeans.Cluster.Raw	Kmeans.Cluster	AF	PAD	AF.CA.LAE.PAD	Age	Sex
P001	4.13333	0.573509	1	C1 (n=71)	No	No	No	70	Female
P003	5.03333	0.990909	2	C2 (n=47)	Yes	No	Yes	69	Male
P005	4.4	0.809826	1	C1 (n=71)	No	No	No	75	Male
P008	6.3	0.443682	1	C1 (n=71)	No	No	No	65	Male
P010	5.26667	0.546877	1	C1 (n=71)	No	No	No	77	Male
P014	7	1.86758	2	C2 (n=47)	No	No	No	64	Male
P015	9.63333	0.731438	2	C2 (n=47)	No	No	No	66	Male
P016	6.26667	0.574754	1	C1 (n=71)	No	No	No	69	Male
P019	6.7	0.823107	2	C2 (n=47)	Yes	No	Yes	65	Male
P020	3.03333	0.727399	1	C1 (n=71)	No	No	No	75	Female
P021	3.36667	0.481562	1	C1 (n=71)	No	No	No	70	Male
P026	8.96667	0.758018	2	C2 (n=47)	No	No	No	66	Male
P029	5.5	0.891123	2	C2 (n=47)	No	No	No	54	Male
P030	5.06667	1.08839	2	C2 (n=47)	No	No	No	68	Female
P032	6.03333	0.772593	2	C2 (n=47)	No	Yes	Yes	55	Female
P034	4.06667	0.745414	1	C1 (n=71)	No	No	No	60	Male
P041	5.8	0.694287	1	C1 (n=71)	Yes	No	Yes	60	Male
P047	5.63333	0.732906	1	C1 (n=71)	No	No	No	76	Female
P058	6.7	0.683133	2	C2 (n=47)	No	No	No	65	Female
P061	7.8	1.16593	2	C2 (n=47)	No	No	No	61	Male
P062	5.53333	0.753941	1	C1 (n=71)	No	No	No	56	Male
P064	5.43333	0.677411	1	C1 (n=71)	No	No	No	77	Male
P065	5	0.587453	1	C1 (n=71)	No	No	No	56	Female
P068	6.53333	1.9586	2	C2 (n=47)	No	No	No	58	Female
P070	9.8	0.80963	2	C2 (n=47)	No	No	No	67	Female
P073	3.7	0.798489	1	C1 (n=71)	No	No	No	66	Female
P075	5.26667	0.693024	1	C1 (n=71)	No	No	No	64	Female
P077	4.43333	0.762939	1	C1 (n=71)	No	No	No	47	Male
P083	9.26667	0.790442	2	C2 (n=47)	Yes	No	Yes	59	Male
P085	5.5	0.70189	1	C1 (n=71)	No	No	No	56	Female
P086	7.03333	1.63152	2	C2 (n=47)	No	No	No	62	Male
P097	6.46667	0.63717	1	C1 (n=71)	No	No	No	67	Male
P098	5.56667	0.478393	1	C1 (n=71)	No	No	No	60	Male
P100	5.33333	0.879919	2	C2 (n=47)	No	No	No	63	Male
P103	4	0.888961	1	C1 (n=71)	Yes	No	Yes	67	Female
P105	5.76667	0.576252	1	C1 (n=71)	No	No	No	55	Male
P108	6.16667	1.22872	2	C2 (n=47)	Yes	No	Yes	67	Male
P111	2.93333	0.455403	1	C1 (n=71)	No	No	No	61	Female
P112	5.16667	0.522727	1	C1 (n=71)	No	No	No	74	Male
P115	5.36667	0.875731	2	C2 (n=47)	No	No	No	63	Female
P116	5.26667	0.797021	1	C1 (n=71)	No	No	No	76	Female
P120	7.9	0.685588	2	C2 (n=47)	No	No	No	57	Male
P122	3.5	0.424222	1	C1 (n=71)	No	No	No	52	Male
P125	7.76667	0.796093	2	C2 (n=47)	No	No	No	48	Female
P126	3.36667	0.424256	1	C1 (n=71)	No	Yes	Yes	49	Male
P128	6.1	0.779689	2	C2 (n=47)	Yes	No	Yes	67	Male
P130	8.7	0.670937	2	C2 (n=47)	No	No	No	57	Female
P131	2.06667	0.298464	1	C1 (n=71)	No	No	No	63	Male
P135	6.13333	0.721699	2	C2 (n=47)	No	Yes	Yes	58	Male
P138	4.7	0.618614	1	C1 (n=71)	No	No	No	53	Female
P140	3.06667	0.571542	1	C1 (n=71)	No	No	No	68	Female
P143	3.83333	0.378195	1	C1 (n=71)	No	No	No	63	Male
P144	4.83333	0.855493	1	C1 (n=71)	No	No	No	59	Male
P146	3.43333	0.494169	1	C1 (n=71)	No	No	No	64	Male
P150	5.9	1.04353	2	C2 (n=47)	No	No	No	63	Female
P154	8.23333	0.957092	2	C2 (n=47)	No	Yes	Yes	85	Male
P159	3.46667	0.665048	1	C1 (n=71)	No	No	No	32	Male
P163	4.53333	0.715315	1	C1 (n=71)	No	No	No	59	Male
P165	8.93333	0.743204	2	C2 (n=47)	No	No	No	67	Female
P170	4.56667	0.588621	1	C1 (n=71)	No	No	No	82	Male
P173	4.63333	0.632699	1	C1 (n=71)	No	No	No	70	Male
P174	9.5	1.29232	2	C2 (n=47)	No	No	Yes	66	Male
P175	3.46667	0.83183	1	C1 (n=71)	No	No	No	74	Female
P176	8.96667	0.673594	2	C2 (n=47)	No	Yes	Yes	71	Male
P178	8.33333	0.870482	2	C2 (n=47)	No	No	No	60	Female
P181	5.06667	0.960021	2	C2 (n=47)	No	No	No	72	Female
P183	8.56667	1.23624	2	C2 (n=47)	No	Yes	Yes	57	Male
P184	3.63333	0.629986	1	C1 (n=71)	No	No	No	58	Male
P187	9.53333	0.658142	2	C2 (n=47)	No	No	No	58	Female
P191	6.66667	0.862793	2	C2 (n=47)	Yes	No	Yes	72	Male
P193	2.03333	0.448708	1	C1 (n=71)	No	No	No	67	Female
P202	6.63333	1.00705	2	C2 (n=47)	No	No	Yes	71	Female
P207	3.06667	0.50396	1	C1 (n=71)	No	No	No	66	Male
P208	3.3	0.61549	1	C1 (n=71)	No	No	No	70	Male
P216	8.13333	1.02959	2	C2 (n=47)	No	No	No	52	Female
P221	4.43333	0.585871	1	C1 (n=71)	No	No	No	71	Female
P222	8.63333	0.71563	2	C2 (n=47)	No	No	No	56	Male
P223	4.76667	1.18853	2	C2 (n=47)	No	No	No	70	Male
P226	3.83333	0.724922	1	C1 (n=71)	No	No	No	63	Male
P229	5.06667	0.77918	1	C1 (n=71)	No	No	No	50	Female
P230	2.06667	0.3625	1	C1 (n=71)	No	No	No	40	Male
P232	4.8	0.802823	1	C1 (n=71)	No	No	No	71	Male
P234	2.93333	0.788722	1	C1 (n=71)	No	No	No	49	Male
P239	9.13333	1.10462	2	C2 (n=47)	No	No	No	70	Male
P242	2.46667	0.460176	1	C1 (n=71)	No	No	No	49	Male
P249	3.06667	0.620672	1	C1 (n=71)	Yes	No	Yes	70	Male
P250	3.96667	0.685479	1	C1 (n=71)	No	No	No	65	Female
P254	6	0.77304	2	C2 (n=47)	No	No	No	71	Female
P255	8.93333	0.797574	2	C2 (n=47)	No	No	No	72	Male
P261	5.23333	1.19086	2	C2 (n=47)	Yes	No	Yes	72	Female
P266	3.03333	0.707246	1	C1 (n=71)	Yes	No	Yes	74	Female
P276	4.03333	0.713989	1	C1 (n=71)	No	No	No	67	Male
P277	4.93333	0.686792	1	C1 (n=71)	No	No	No	90	Male
P282	2.93333	0.540881	1	C1 (n=71)	No	No	Yes	82	Male
P283	8	1.11751	2	C2 (n=47)	No	No	No	67	Female
P285	3.63333	0.465591	1	C1 (n=71)	No	No	No	54	Male
P290	6.86667	0.67006	2	C2 (n=47)	No	No	No	59	Female
P291	4.86667	0.643377	1	C1 (n=71)	No	No	No	64	Male
P295	4.23333	0.674189	1	C1 (n=71)	No	No	No	58	Male
P296	3.7	0.664947	1	C1 (n=71)	No	No	No	78	Male
P298	7.8	0.710266	2	C2 (n=47)	No	No	Yes	72	Male
P299	4.83333	0.764049	1	C1 (n=71)	No	No	No	63	Male
P301	1.76667	0.39954	1	C1 (n=71)	No	No	No	63	Female
P304	3.63333	0.568437	1	C1 (n=71)	No	No	No	48	Male
P308	3.33333	0.524084	1	C1 (n=71)	No	No	No	72	Male
P310	5.23333	0.674986	1	C1 (n=71)	No	No	No	68	Male
P311	2.1	0.414567	1	C1 (n=71)	No	No	No	60	Male
P316	7.23333	0.638746	2	C2 (n=47)	Yes	No	Yes	69	Male
P320	3.1	0.542065	1	C1 (n=71)	No	No	No	79	Male
P323	4.86667	0.981833	2	C2 (n=47)	No	No	No	67	Male
P326	4.13333	0.604943	1	C1 (n=71)	No	No	No	68	Male
P330	4.8	0.586981	1	C1 (n=71)	Yes	No	Yes	76	Male
P333	4.33333	1.02789	2	C2 (n=47)	No	No	No	71	Male
P337	3.9	0.952584	1	C1 (n=71)	No	No	No	69	Male
P338	2.86667	0.568411	1	C1 (n=71)	No	No	No	61	Female
P341	5.96667	0.592314	1	C1 (n=71)	No	No	No	56	Female
P348	3.9	0.506567	1	C1 (n=71)	No	No	No	83	Male
P350	4.93333	1.10766	2	C2 (n=47)	No	No	No	64	Male

[truncated: 7 more sheets: Fig3b, Fig3c, Fig3d, Fig3e, Fig3f, Fig3g, Fig4]
